# Supplementary material for: A 3D printable tissue adhesive
Source: Nat Commun. 2024 Feb 9;15:1215. doi: 10.1038/s41467-024-45147-9 (PMC10853267; doi:10.1038/s41467-024-45147-9)
Supplement: Supplementary file 7 — Source Data [file 41467_2024_45147_MOESM7_ESM.xlsx]

## Sheet: Fig. 2b-c
Wavenumber (cm-1)	PU (Abs)	Wavenumber (cm-1)	PU + AA (Abs)	PU + AA + α-kg (Abs)	Wavenumber (cm-1)	PU + AA + α-kg + bp (Abs)
3996.02	-0.02541	3996.24	0.00099	0.00252	3996.02	-0.00234
3993.98	-0.02549	3994.18	0.0013	0.0027	3993.98	-0.00229
3991.94	-0.02556	3992.12	0.00125	0.00238	3991.94	-0.00222
3989.91	-0.02567	3990.06	0.00117	0.00196	3989.91	-0.00218
3987.87	-0.02594	3988	0.00125	0.00174	3987.87	-0.00233
3985.83	-0.02594	3985.93	0.00148	0.00203	3985.83	-0.00234
3983.79	-0.02551	3983.87	0.0015	0.00231	3983.79	-0.00211
3981.75	-0.02515	3981.81	0.00107	0.00208	3981.75	-0.00207
3979.71	-0.02511	3979.75	0.0006	0.00182	3979.71	-0.00225
3977.67	-0.0254	3977.69	0.00042	0.00172	3977.67	-0.00249
3975.63	-0.02567	3975.63	0.00058	0.00163	3975.63	-0.00252
3973.59	-0.02572	3973.57	0.00087	0.00169	3973.59	-0.00229
3971.55	-0.02577	3971.51	0.00097	0.00188	3971.55	-0.00216
3969.51	-0.02567	3969.45	0.00107	0.00217	3969.51	-0.0021
3967.47	-0.02535	3967.39	0.00103	0.00213	3967.47	-0.00201
3965.43	-0.02517	3965.32	0.00059	0.00152	3965.43	-0.00203
3963.39	-0.02533	3963.26	0.00023	0.00104	3963.39	-0.00215
3961.35	-0.02565	3961.2	0.00033	0.00116	3961.35	-0.00223
3959.31	-0.02583	3959.14	0.00073	0.00156	3959.31	-0.0022
3957.27	-0.02575	3957.08	0.00106	0.00191	3957.27	-0.00203
3955.23	-0.02552	3955.02	0.00098	0.00192	3955.23	-0.00184
3953.19	-0.02524	3952.96	0.00054	0.00169	3953.19	-0.00179
3951.15	-0.02521	3950.9	0.0004	0.00165	3951.15	-0.00194
3949.11	-0.02564	3948.84	0.00059	0.00165	3949.11	-0.00222
3947.07	-0.02599	3946.78	0.00057	0.00153	3947.07	-0.00245
3945.03	-0.02587	3944.71	0.00044	0.00141	3945.03	-0.00256
3942.99	-0.02598	3942.65	0.00039	0.00118	3942.99	-0.00258
3940.95	-0.0263	3940.59	0.00017	0.00117	3940.95	-0.00251
3938.91	-0.02617	3938.53	0.00011	0.00158	3938.91	-0.00238
3936.87	-0.02572	3936.47	0.00039	0.00183	3936.87	-0.00225
3934.83	-0.02524	3934.41	0.00042	0.00158	3934.83	-0.00219
3932.79	-0.0253	3932.35	0.00039	0.00151	3932.79	-0.00219
3930.75	-0.02599	3930.29	0.00072	0.00195	3930.75	-0.00241
3928.71	-0.02618	3928.23	0.00097	0.00231	3928.71	-0.0027
3926.67	-0.02568	3926.17	0.00092	0.00241	3926.67	-0.00259
3924.63	-0.02559	3924.1	0.00087	0.00232	3924.63	-0.00232
3922.59	-0.02587	3922.04	0.00075	0.00223	3922.59	-0.00235
3920.55	-0.02582	3919.98	0.00034	0.00226	3920.55	-0.00249
3918.51	-0.02599	3917.92	-0.00022	0.00194	3918.51	-0.00253
3916.47	-0.02667	3915.86	-0.00043	0.00135	3916.47	-0.00258
3914.43	-0.02698	3913.8	-9e-05	0.00129	3914.43	-0.00273
3912.39	-0.02668	3911.74	0.00038	0.00166	3912.39	-0.00288
3910.35	-0.02616	3909.68	0.00082	0.0018	3910.35	-0.00287
3908.31	-0.02527	3907.62	0.00123	0.00168	3908.31	-0.00268
3906.27	-0.02434	3905.56	0.00119	0.00167	3906.27	-0.00244
3904.23	-0.02463	3903.5	0.00063	0.00184	3904.23	-0.00229
3902.19	-0.02603	3901.43	0.00024	0.00218	3902.19	-0.00241
3900.15	-0.02729	3899.37	0.0002	0.00262	3900.15	-0.00266
3898.11	-0.02773	3897.31	0.00035	0.00273	3898.11	-0.00276
3896.07	-0.02672	3895.25	0.00064	0.00258	3896.07	-0.00253
3894.03	-0.02528	3893.19	0.00081	0.00253	3894.03	-0.00212
3891.99	-0.02547	3891.13	0.00072	0.00236	3891.99	-0.00202
3889.95	-0.0264	3889.07	0.00044	0.00175	3889.95	-0.0024
3887.91	-0.02596	3887.01	0.00019	0.00116	3887.91	-0.00266
3885.87	-0.02604	3884.95	0.00033	0.0012	3885.87	-0.00286
3883.83	-0.02676	3882.89	0.00066	0.00154	3883.83	-0.00309
3881.79	-0.02669	3880.82	0.00076	0.00157	3881.79	-0.00307
3879.75	-0.02733	3878.76	0.00067	0.00149	3879.75	-0.00304
3877.71	-0.0273	3876.7	0.00057	0.00144	3877.71	-0.003
3875.67	-0.02618	3874.64	0.00056	0.00148	3875.67	-0.00276
3873.63	-0.02555	3872.58	0.00073	0.00174	3873.63	-0.00239
3871.59	-0.02552	3870.52	0.00088	0.00198	3871.59	-0.00203
3869.56	-0.0266	3868.46	0.0007	0.00194	3869.56	-0.00218
3867.52	-0.02717	3866.4	0.00038	0.00188	3867.52	-0.00242
3865.48	-0.02656	3864.34	0.00021	0.00181	3865.48	-0.00226
3863.44	-0.0267	3862.28	0.00027	0.00166	3863.44	-0.00214
3861.4	-0.02702	3860.21	0.00051	0.0016	3861.4	-0.00226
3859.36	-0.02624	3858.15	0.00069	0.00169	3859.36	-0.00239
3857.32	-0.02444	3856.09	0.00071	0.00179	3857.32	-0.0023
3855.28	-0.02326	3854.03	0.00061	0.00195	3855.28	-0.00227
3853.24	-0.02625	3851.97	0.0007	0.00211	3853.24	-0.00266
3851.2	-0.02925	3849.91	0.00083	0.00206	3851.2	-0.00281
3849.16	-0.02842	3847.85	0.00057	0.00183	3849.16	-0.00264
3847.12	-0.02673	3845.79	0.00018	0.00171	3847.12	-0.00252
3845.08	-0.02564	3843.73	0.00041	0.00191	3845.08	-0.00245
3843.04	-0.02525	3841.67	0.00129	0.00203	3843.04	-0.00238
3841	-0.02507	3839.6	0.00203	0.0022	3841	-0.00236
3838.96	-0.02568	3837.54	0.00187	0.0025	3838.96	-0.00268
3836.92	-0.02722	3835.48	0.00096	0.00222	3836.92	-0.00297
3834.88	-0.02754	3833.42	0.00016	0.00154	3834.88	-0.00271
3832.84	-0.02706	3831.36	-3e-05	0.00129	3832.84	-0.00232
3830.8	-0.02694	3829.3	0.00029	0.00158	3830.8	-0.00214
3828.76	-0.0266	3827.24	0.00066	0.00193	3828.76	-0.002
3826.72	-0.02603	3825.18	0.00075	0.00218	3826.72	-0.00188
3824.68	-0.0252	3823.12	0.00032	0.0022	3824.68	-0.00189
3822.64	-0.02475	3821.06	-0.00012	0.00218	3822.64	-0.00206
3820.6	-0.02621	3818.99	0.00019	0.00224	3820.6	-0.00233
3818.56	-0.02681	3816.93	0.00085	0.00238	3818.56	-0.00224
3816.52	-0.0269	3814.87	0.00124	0.00257	3816.52	-0.00224
3814.48	-0.02808	3812.81	0.0012	0.00252	3814.48	-0.00268
3812.44	-0.0277	3810.75	0.00109	0.00246	3812.44	-0.00277
3810.4	-0.02606	3808.69	0.00092	0.00237	3810.4	-0.00244
3808.36	-0.02525	3806.63	0.00061	0.00216	3808.36	-0.00215
3806.32	-0.02597	3804.57	0.00058	0.00239	3806.32	-0.00208
3804.28	-0.02597	3802.51	0.00093	0.00286	3804.28	-0.00209
3802.24	-0.02605	3800.45	0.00093	0.0026	3802.24	-0.00229
3800.2	-0.02758	3798.39	0.00045	0.00195	3800.2	-0.00261
3798.16	-0.02795	3796.32	0.00012	0.00171	3798.16	-0.00259
3796.12	-0.02784	3794.26	-2e-05	0.00183	3796.12	-0.00246
3794.08	-0.02795	3792.2	-2e-05	0.00214	3794.08	-0.00232
3792.04	-0.02757	3790.14	0.00029	0.0023	3792.04	-0.00206
3790	-0.02707	3788.08	0.00056	0.00205	3790	-0.00181
3787.96	-0.02679	3786.02	0.00045	0.00199	3787.96	-0.00184
3785.92	-0.02684	3783.96	0.00037	0.00263	3785.92	-0.0021
3783.88	-0.0269	3781.9	0.00063	0.00308	3783.88	-0.00223
3781.84	-0.0265	3779.84	0.00086	0.00279	3781.84	-0.00205
3779.8	-0.02663	3777.78	0.00073	0.00228	3779.8	-0.00185
3777.76	-0.02741	3775.71	0.00039	0.00195	3777.76	-0.00188
3775.72	-0.02736	3773.65	0.00037	0.00193	3775.72	-0.00201
3773.68	-0.02662	3771.59	0.00056	0.00208	3773.68	-0.00215
3771.64	-0.02639	3769.53	0.00035	0.00189	3771.64	-0.00234
3769.6	-0.02732	3767.47	0.0001	0.0017	3769.6	-0.00253
3767.56	-0.02812	3765.41	0.00035	0.0018	3767.56	-0.0027
3765.52	-0.02824	3763.35	0.00078	0.00183	3765.52	-0.00282
3763.48	-0.02779	3761.29	0.00097	0.00195	3763.48	-0.00258
3761.44	-0.02684	3759.23	0.00097	0.00237	3761.44	-0.002
3759.4	-0.0269	3757.17	0.00104	0.00275	3759.4	-0.00161
3757.36	-0.02752	3755.1	0.00083	0.00272	3757.36	-0.00155
3755.32	-0.0267	3753.04	0.00024	0.0027	3755.32	-0.00147
3753.28	-0.02549	3750.98	0.00013	0.00318	3753.28	-0.00133
3751.25	-0.0268	3748.92	0.0006	0.00348	3751.25	-0.0015
3749.21	-0.0292	3746.86	0.00091	0.0032	3749.21	-0.00176
3747.17	-0.02888	3744.8	0.00084	0.00298	3747.17	-0.00149
3745.13	-0.02933	3742.74	0.00023	0.00297	3745.13	-0.00144
3743.09	-0.03181	3740.68	-0.00025	0.00279	3743.09	-0.00214
3741.05	-0.03161	3738.62	-0.00012	0.00274	3741.05	-0.00249
3739.01	-0.02959	3736.56	0.00028	0.00288	3739.01	-0.0022
3736.97	-0.02862	3734.49	0.00084	0.00295	3736.97	-0.00182
3734.93	-0.03025	3732.43	0.00132	0.00295	3734.93	-0.00187
3732.89	-0.03218	3730.37	0.0011	0.00283	3732.89	-0.00207
3730.85	-0.03191	3728.31	0.00064	0.00265	3730.85	-0.00192
3728.81	-0.03055	3726.25	0.00048	0.00243	3728.81	-0.00171
3726.77	-0.02987	3724.19	0.00058	0.00237	3726.77	-0.00173
3724.73	-0.02995	3722.13	0.00064	0.00278	3724.73	-0.00165
3722.69	-0.02979	3720.07	0.00061	0.00332	3722.69	-0.00122
3720.65	-0.02963	3718.01	0.00078	0.00356	3720.65	-0.00097
3718.61	-0.02959	3715.95	0.00129	0.00376	3718.61	-0.00097
3716.57	-0.02902	3713.88	0.00189	0.00438	3716.57	-0.00091
3714.53	-0.02778	3711.82	0.0021	0.00521	3714.53	-0.00067
3712.49	-0.0273	3709.76	0.00195	0.00536	3712.49	-0.00043
3710.45	-0.02862	3707.7	0.00206	0.0052	3710.45	-0.00038
3708.41	-0.02931	3705.64	0.00242	0.00543	3708.41	-0.00036
3706.37	-0.02856	3703.58	0.00248	0.00576	3706.37	-6e-05
3704.33	-0.02746	3701.52	0.00206	0.0058	3704.33	0.00045
3702.29	-0.02729	3699.46	0.00159	0.00575	3702.29	0.0008
3700.25	-0.02786	3697.4	0.00145	0.00606	3700.25	0.00098
3698.21	-0.02777	3695.34	0.00159	0.00651	3698.21	0.00124
3696.17	-0.02719	3693.28	0.00198	0.00691	3696.17	0.00159
3694.13	-0.02634	3691.21	0.00251	0.00745	3694.13	0.00207
3692.09	-0.02541	3689.15	0.00296	0.00772	3692.09	0.00267
3690.05	-0.02584	3687.09	0.00319	0.00776	3690.05	0.00307
3688.01	-0.02758	3685.03	0.00328	0.00839	3688.01	0.00347
3685.97	-0.02762	3682.97	0.00356	0.00942	3685.97	0.00442
3683.93	-0.0263	3680.91	0.00399	0.01012	3683.93	0.00543
3681.89	-0.02505	3678.85	0.00433	0.01048	3681.89	0.00617
3679.85	-0.02396	3676.79	0.00483	0.01123	3679.85	0.0067
3677.81	-0.02311	3674.73	0.00511	0.01227	3677.81	0.00705
3675.77	-0.0241	3672.67	0.00472	0.01276	3675.77	0.00755
3673.73	-0.02517	3670.6	0.00457	0.01321	3673.73	0.00848
3671.69	-0.02451	3668.54	0.00469	0.01382	3671.69	0.00919
3669.65	-0.02555	3666.48	0.00466	0.01424	3669.65	0.0095
3667.61	-0.02685	3664.42	0.00492	0.01479	3667.61	0.00999
3665.57	-0.02604	3662.36	0.00556	0.0156	3665.57	0.01095
3663.53	-0.02491	3660.3	0.00605	0.01633	3663.53	0.01192
3661.49	-0.02418	3658.24	0.00616	0.01686	3661.49	0.01255
3659.45	-0.02335	3656.18	0.00626	0.01762	3659.45	0.01305
3657.41	-0.02312	3654.12	0.00631	0.01876	3657.41	0.0137
3655.37	-0.02373	3652.06	0.00629	0.01977	3655.37	0.01445
3653.33	-0.02284	3649.99	0.00664	0.02045	3653.33	0.01522
3651.29	-0.02102	3647.93	0.00714	0.02108	3651.29	0.01605
3649.25	-0.02177	3645.87	0.00753	0.02194	3649.25	0.01704
3647.21	-0.02415	3643.81	0.00814	0.02309	3647.21	0.01773
3645.17	-0.02433	3641.75	0.00872	0.024	3645.17	0.01802
3643.13	-0.0234	3639.69	0.00879	0.0244	3643.13	0.01844
3641.09	-0.02281	3637.63	0.00867	0.02491	3641.09	0.01906
3639.05	-0.02224	3635.57	0.00872	0.02558	3639.05	0.01992
3637.01	-0.0213	3633.51	0.00894	0.02621	3637.01	0.02104
3634.97	-0.02053	3631.45	0.00937	0.02698	3634.97	0.02215
3632.93	-0.01966	3629.38	0.01009	0.02785	3632.93	0.0232
3630.9	-0.01865	3627.32	0.01083	0.02856	3630.9	0.02411
3628.86	-0.01994	3625.26	0.01132	0.02933	3628.86	0.02462
3626.82	-0.02182	3623.2	0.01151	0.03018	3626.82	0.02517
3624.78	-0.02075	3621.14	0.01157	0.03106	3624.78	0.0262
3622.74	-0.0187	3619.08	0.01175	0.03181	3622.74	0.02726
3620.7	-0.01772	3617.02	0.01187	0.03231	3620.7	0.02812
3618.66	-0.01839	3614.96	0.01222	0.03314	3618.66	0.02894
3616.62	-0.01862	3612.9	0.01303	0.03447	3616.62	0.02981
3614.58	-0.01789	3610.84	0.01391	0.03584	3614.58	0.03071
3612.54	-0.01752	3608.78	0.01452	0.03703	3612.54	0.03155
3610.5	-0.01728	3606.71	0.01477	0.0379	3610.5	0.03245
3608.46	-0.01697	3604.65	0.01505	0.03867	3608.46	0.03366
3606.42	-0.01665	3602.59	0.01567	0.03989	3606.42	0.03502
3604.38	-0.01592	3600.53	0.01639	0.04143	3604.38	0.03616
3602.34	-0.01522	3598.47	0.01688	0.04256	3602.34	0.03707
3600.3	-0.01488	3596.41	0.01713	0.04333	3600.3	0.03796
3598.26	-0.01427	3594.35	0.01764	0.04449	3598.26	0.03898
3596.22	-0.01354	3592.29	0.01869	0.04595	3596.22	0.04006
3594.18	-0.01341	3590.23	0.0198	0.04739	3594.18	0.04104
3592.14	-0.01307	3588.17	0.02063	0.04895	3592.14	0.04216
3590.1	-0.01187	3586.1	0.0213	0.05035	3590.1	0.04354
3588.06	-0.01126	3584.04	0.02183	0.05139	3588.06	0.04492
3586.02	-0.01175	3581.98	0.02219	0.05238	3586.02	0.04606
3583.98	-0.01135	3579.92	0.02264	0.05348	3583.98	0.04719
3581.94	-0.01026	3577.86	0.02317	0.0545	3581.94	0.04844
3579.9	-0.00945	3575.8	0.02384	0.05563	3579.9	0.04976
3577.86	-0.00877	3573.74	0.02468	0.0571	3577.86	0.05118
3575.82	-0.00801	3571.68	0.0254	0.05841	3575.82	0.05262
3573.78	-0.00737	3569.62	0.0263	0.05958	3573.78	0.05393
3571.74	-0.00647	3567.56	0.02765	0.06115	3571.74	0.0553
3569.7	-0.00537	3565.49	0.02883	0.06289	3569.7	0.0568
3567.66	-0.00536	3563.43	0.0294	0.06435	3567.66	0.05807
3565.62	-0.00589	3561.37	0.02988	0.0658	3565.62	0.0592
3563.58	-0.0051	3559.31	0.03081	0.06721	3563.58	0.06038
3561.54	-0.00376	3557.25	0.03186	0.06861	3561.54	0.06165
3559.5	-0.00266	3555.19	0.03274	0.0702	3559.5	0.06311
3557.46	-0.00171	3553.13	0.03361	0.07171	3557.46	0.06452
3555.42	-0.00084	3551.07	0.03456	0.07323	3555.42	0.0658
3553.38	-1e-05	3549.01	0.03571	0.07519	3553.38	0.06735
3551.34	0.00083	3546.95	0.03674	0.07724	3551.34	0.06899
3549.3	0.00198	3544.88	0.03737	0.07861	3549.3	0.07036
3547.26	0.00292	3542.82	0.0382	0.07969	3547.26	0.07167
3545.22	0.00295	3540.76	0.03932	0.08105	3545.22	0.07305
3543.18	0.00316	3538.7	0.04044	0.08236	3543.18	0.07442
3541.14	0.00433	3536.64	0.04174	0.08344	3541.14	0.07585
3539.1	0.00574	3534.58	0.04304	0.08479	3539.1	0.07736
3537.06	0.00665	3532.52	0.0439	0.08652	3537.06	0.07881
3535.02	0.00721	3530.46	0.04437	0.08821	3535.02	0.08023
3532.98	0.00819	3528.4	0.04488	0.08981	3532.98	0.08163
3530.94	0.00959	3526.34	0.04572	0.0914	3530.94	0.08295
3528.9	0.01079	3524.27	0.04699	0.09287	3528.9	0.0842
3526.86	0.01171	3522.21	0.04854	0.09438	3526.86	0.08551
3524.82	0.01265	3520.15	0.04984	0.09619	3524.82	0.08714
3522.78	0.01352	3518.09	0.05098	0.09802	3522.78	0.08891
3520.74	0.01432	3516.03	0.05234	0.09976	3520.74	0.0903
3518.7	0.01525	3513.97	0.05351	0.10159	3518.7	0.09147
3516.66	0.01638	3511.91	0.05458	0.10343	3516.66	0.0928
3514.62	0.01759	3509.85	0.05581	0.10514	3514.62	0.09415
3512.59	0.01871	3507.79	0.05682	0.10657	3512.59	0.09546
3510.55	0.01944	3505.73	0.05772	0.10755	3510.55	0.09688
3508.51	0.01997	3503.67	0.05878	0.1085	3508.51	0.09838
3506.47	0.02098	3501.6	0.05978	0.10975	3506.47	0.09985
3504.43	0.02214	3499.54	0.06049	0.11107	3504.43	0.10126
3502.39	0.02288	3497.48	0.06129	0.11258	3502.39	0.10254
3500.35	0.02373	3495.42	0.06259	0.1142	3500.35	0.10372
3498.31	0.0249	3493.36	0.06387	0.11546	3498.31	0.10508
3496.27	0.02615	3491.3	0.06487	0.11671	3496.27	0.10674
3494.23	0.02755	3489.24	0.06603	0.11841	3494.23	0.10851
3492.19	0.02893	3487.18	0.0673	0.12033	3492.19	0.11016
3490.15	0.03007	3485.12	0.06859	0.12217	3490.15	0.11164
3488.11	0.03095	3483.06	0.06989	0.12378	3488.11	0.11292
3486.07	0.03168	3480.99	0.07132	0.12552	3486.07	0.11413
3484.03	0.0325	3478.93	0.07267	0.12726	3484.03	0.11544
3481.99	0.03343	3476.87	0.07362	0.12847	3481.99	0.11673
3479.95	0.03428	3474.81	0.07468	0.12962	3479.95	0.11792
3477.91	0.0352	3472.75	0.07612	0.1314	3477.91	0.11917
3475.87	0.03643	3470.69	0.07747	0.1334	3475.87	0.12061
3473.83	0.03786	3468.63	0.07854	0.13491	3473.83	0.12214
3471.79	0.03915	3466.57	0.07952	0.13603	3471.79	0.12368
3469.75	0.04024	3464.51	0.08074	0.13749	3469.75	0.12518
3467.71	0.04129	3462.45	0.08211	0.13934	3467.71	0.12663
3465.67	0.04238	3460.38	0.08332	0.14085	3465.67	0.1281
3463.63	0.04372	3458.32	0.08462	0.14237	3463.63	0.12965
3461.59	0.04517	3456.26	0.08626	0.14427	3461.59	0.13116
3459.55	0.04646	3454.2	0.08784	0.1458	3459.55	0.13258
3457.51	0.04764	3452.14	0.08929	0.14724	3457.51	0.13408
3455.47	0.04866	3450.08	0.09091	0.14932	3455.47	0.13564
3453.43	0.04958	3448.02	0.09254	0.15146	3453.43	0.13702
3451.39	0.05068	3445.96	0.09384	0.15319	3451.39	0.13835
3449.35	0.0521	3443.9	0.09492	0.15457	3449.35	0.13988
3447.31	0.05351	3441.84	0.09611	0.15574	3447.31	0.14136
3445.27	0.05462	3439.77	0.09749	0.15728	3445.27	0.14278
3443.23	0.05573	3437.71	0.09895	0.15915	3443.23	0.14436
3441.19	0.05696	3435.65	0.10047	0.16072	3441.19	0.14585
3439.15	0.05811	3433.59	0.10199	0.16196	3439.15	0.14717
3437.11	0.05915	3431.53	0.10337	0.16341	3437.11	0.14854
3435.07	0.06025	3429.47	0.10464	0.16499	3435.07	0.14995
3433.03	0.06146	3427.41	0.1059	0.16637	3433.03	0.15147
3430.99	0.06264	3425.35	0.10713	0.16789	3430.99	0.15294
3428.95	0.06368	3423.29	0.10849	0.16954	3428.95	0.15405
3426.91	0.06473	3421.23	0.11014	0.17134	3426.91	0.15517
3424.87	0.06595	3419.16	0.11177	0.17352	3424.87	0.15661
3422.83	0.06725	3417.1	0.113	0.1753	3422.83	0.15822
3420.79	0.06838	3415.04	0.11412	0.17628	3420.79	0.15962
3418.75	0.06945	3412.98	0.11556	0.17734	3418.75	0.16065
3416.71	0.07051	3410.92	0.11691	0.17868	3416.71	0.16165
3414.67	0.07151	3408.86	0.11799	0.17993	3414.67	0.16282
3412.63	0.07265	3406.8	0.11907	0.18118	3412.63	0.16402
3410.59	0.07393	3404.74	0.11998	0.18251	3410.59	0.16518
3408.55	0.07504	3402.68	0.12088	0.18375	3408.55	0.1664
3406.51	0.07599	3400.62	0.12199	0.18471	3406.51	0.16753
3404.47	0.07697	3398.56	0.12329	0.18566	3404.47	0.1683
3402.43	0.07792	3396.49	0.12492	0.187	3402.43	0.16903
3400.39	0.07891	3394.43	0.12652	0.18829	3400.39	0.17009
3398.35	0.07991	3392.37	0.12757	0.18913	3398.35	0.17112
3396.31	0.08066	3390.31	0.12839	0.19005	3396.31	0.17187
3394.28	0.08149	3388.25	0.12945	0.19129	3394.28	0.17248
3392.24	0.08265	3386.19	0.13054	0.19206	3392.24	0.17322
3390.2	0.08372	3384.13	0.1312	0.19215	3390.2	0.17418
3388.16	0.08466	3382.07	0.13172	0.19239	3388.16	0.17508
3386.12	0.08557	3380.01	0.13292	0.19348	3386.12	0.17571
3384.08	0.08631	3377.95	0.13444	0.19505	3384.08	0.17627
3382.04	0.08687	3375.88	0.13534	0.19592	3382.04	0.17683
3380	0.08746	3373.82	0.13578	0.19593	3380	0.17718
3377.96	0.08822	3371.76	0.13631	0.196	3377.96	0.17753
3375.92	0.08908	3369.7	0.13705	0.19635	3375.92	0.17797
3373.88	0.08984	3367.64	0.13796	0.19681	3373.88	0.17829
3371.84	0.09045	3365.58	0.13876	0.19726	3371.84	0.17859
3369.8	0.09108	3363.52	0.13926	0.19757	3369.8	0.1791
3367.76	0.09165	3361.46	0.13974	0.19793	3367.76	0.17955
3365.72	0.09205	3359.4	0.14017	0.1986	3365.72	0.17974
3363.68	0.09251	3357.34	0.14053	0.19914	3363.68	0.17982
3361.64	0.09305	3355.27	0.14099	0.19907	3361.64	0.17988
3359.6	0.09364	3353.21	0.14152	0.19902	3359.6	0.18003
3357.56	0.09409	3351.15	0.14212	0.19925	3357.56	0.18024
3355.52	0.09425	3349.09	0.14269	0.19928	3355.52	0.18035
3353.48	0.09449	3347.03	0.1431	0.19914	3353.48	0.18029
3351.44	0.09496	3344.97	0.1433	0.19897	3351.44	0.18014
3349.4	0.09538	3342.91	0.14323	0.19871	3349.4	0.18012
3347.36	0.09559	3340.85	0.14305	0.19835	3347.36	0.17992
3345.32	0.09579	3338.79	0.14298	0.19806	3345.32	0.17943
3343.28	0.0961	3336.73	0.14312	0.19804	3343.28	0.1791
3341.24	0.09629	3334.66	0.14352	0.198	3341.24	0.17898
3339.2	0.09633	3332.6	0.14396	0.19765	3339.2	0.179
3337.16	0.09625	3330.54	0.14424	0.19746	3337.16	0.17904
3335.12	0.09603	3328.48	0.14429	0.19744	3335.12	0.17899
3333.08	0.09608	3326.42	0.144	0.19728	3333.08	0.17896
3331.04	0.0965	3324.36	0.14359	0.19709	3331.04	0.17886
3329	0.09673	3322.3	0.14338	0.19697	3329	0.17856
3326.96	0.09649	3320.24	0.14333	0.19705	3326.96	0.17815
3324.92	0.09597	3318.18	0.1431	0.19717	3324.92	0.17779
3322.88	0.09547	3316.12	0.14264	0.19693	3322.88	0.17761
3320.84	0.09516	3314.05	0.14224	0.19648	3320.84	0.17747
3318.8	0.09501	3311.99	0.14174	0.19594	3318.8	0.17709
3316.76	0.09489	3309.93	0.14118	0.19536	3316.76	0.17643
3314.72	0.09465	3307.87	0.14096	0.19502	3314.72	0.1759
3312.68	0.09434	3305.81	0.14101	0.19495	3312.68	0.17576
3310.64	0.09398	3303.75	0.14109	0.19522	3310.64	0.17568
3308.6	0.09348	3301.69	0.14096	0.19559	3308.6	0.17541
3306.56	0.09299	3299.63	0.14057	0.19562	3306.56	0.17503
3304.52	0.09273	3297.57	0.1402	0.1954	3304.52	0.17486
3302.48	0.09255	3295.51	0.13981	0.195	3302.48	0.17471
3300.44	0.09222	3293.45	0.13927	0.19436	3300.44	0.17423
3298.4	0.09181	3291.38	0.13855	0.19361	3298.4	0.17361
3296.36	0.09136	3289.32	0.13768	0.19294	3296.36	0.17303
3294.32	0.09073	3287.26	0.13707	0.19249	3294.32	0.17283
3292.28	0.09012	3285.2	0.13685	0.19219	3292.28	0.17309
3290.24	0.0897	3283.14	0.13652	0.19193	3290.24	0.17315
3288.2	0.08925	3281.08	0.13579	0.19173	3288.2	0.17268
3286.16	0.08861	3279.02	0.13508	0.19174	3286.16	0.17213
3284.12	0.08792	3276.96	0.1347	0.19156	3284.12	0.17172
3282.08	0.0872	3274.9	0.13407	0.1909	3282.08	0.17132
3280.04	0.08639	3272.84	0.133	0.19041	3280.04	0.17093
3278	0.08571	3270.77	0.1319	0.18997	3278	0.17047
3275.96	0.08505	3268.71	0.13103	0.18902	3275.96	0.16981
3273.93	0.0842	3266.65	0.1305	0.18806	3273.93	0.16922
3271.89	0.08351	3264.59	0.1298	0.18764	3271.89	0.16892
3269.85	0.08305	3262.53	0.12882	0.18745	3269.85	0.1687
3267.81	0.08227	3260.47	0.12801	0.18687	3267.81	0.16822
3265.77	0.08118	3258.41	0.12703	0.18592	3265.77	0.16746
3263.73	0.08031	3256.35	0.12582	0.18519	3263.73	0.16684
3261.69	0.07953	3254.29	0.12468	0.18458	3261.69	0.16647
3259.65	0.07845	3252.23	0.12373	0.18372	3259.65	0.166
3257.61	0.07729	3250.16	0.12293	0.18296	3257.61	0.1653
3255.57	0.07622	3248.1	0.12208	0.18233	3255.57	0.16439
3253.53	0.07507	3246.04	0.12121	0.18164	3253.53	0.16348
3251.49	0.07395	3243.98	0.12035	0.18108	3251.49	0.16291
3249.45	0.07305	3241.92	0.11955	0.18057	3249.45	0.1625
3247.41	0.07227	3239.86	0.11876	0.17973	3247.41	0.16191
3245.37	0.07139	3237.8	0.11764	0.1785	3245.37	0.16091
3243.33	0.07038	3235.74	0.11617	0.1772	3243.33	0.15978
3241.29	0.06938	3233.68	0.11456	0.17608	3241.29	0.15906
3239.25	0.06827	3231.62	0.11287	0.17475	3239.25	0.15854
3237.21	0.067	3229.55	0.11144	0.17343	3237.21	0.15778
3235.17	0.06573	3227.49	0.11057	0.17267	3235.17	0.15658
3233.13	0.06442	3225.43	0.10969	0.17181	3233.13	0.15509
3231.09	0.06304	3223.37	0.1084	0.17035	3231.09	0.15379
3229.05	0.06173	3221.31	0.10688	0.16872	3229.05	0.15283
3227.01	0.06057	3219.25	0.10532	0.1671	3227.01	0.15189
3224.97	0.05947	3217.19	0.1039	0.16566	3224.97	0.1508
3222.93	0.05832	3215.13	0.10259	0.16472	3222.93	0.14962
3220.89	0.057	3213.07	0.10135	0.16389	3220.89	0.14837
3218.85	0.05569	3211.01	0.10018	0.16262	3218.85	0.14711
3216.81	0.05463	3208.94	0.0989	0.16085	3216.81	0.1459
3214.77	0.05355	3206.88	0.09741	0.15882	3214.77	0.14468
3212.73	0.05223	3204.82	0.09573	0.15687	3212.73	0.14334
3210.69	0.05094	3202.76	0.09398	0.15496	3210.69	0.14186
3208.65	0.04974	3200.7	0.09241	0.15284	3208.65	0.14029
3206.61	0.04843	3198.64	0.09104	0.15084	3206.61	0.13882
3204.57	0.04702	3196.58	0.08961	0.1493	3204.57	0.13738
3202.53	0.04575	3194.52	0.08817	0.14773	3202.53	0.13585
3200.49	0.04464	3192.46	0.08689	0.14605	3200.49	0.13428
3198.45	0.04337	3190.4	0.08554	0.14443	3198.45	0.13273
3196.41	0.04194	3188.34	0.08396	0.14257	3196.41	0.13121
3194.37	0.04054	3186.27	0.08246	0.14055	3194.37	0.12951
3192.33	0.03927	3184.21	0.08113	0.13876	3192.33	0.12779
3190.29	0.03822	3182.15	0.07982	0.1372	3190.29	0.1263
3188.25	0.03732	3180.09	0.07865	0.13564	3188.25	0.12493
3186.21	0.03617	3178.03	0.07763	0.13384	3186.21	0.12355
3184.17	0.03475	3175.97	0.07641	0.13184	3184.17	0.12223
3182.13	0.03348	3173.91	0.0747	0.12993	3182.13	0.12081
3180.09	0.03246	3171.85	0.07302	0.12815	3180.09	0.11916
3178.05	0.03138	3169.79	0.07178	0.12636	3178.05	0.11734
3176.01	0.03004	3167.73	0.07043	0.12439	3176.01	0.11551
3173.97	0.02876	3165.66	0.06891	0.12227	3173.97	0.11391
3171.93	0.02779	3163.6	0.06782	0.12047	3171.93	0.11249
3169.89	0.02682	3161.54	0.06693	0.11897	3169.89	0.11098
3167.85	0.02561	3159.48	0.06573	0.11727	3167.85	0.10932
3165.81	0.02445	3157.42	0.06445	0.11548	3165.81	0.10752
3163.77	0.02348	3155.36	0.06317	0.11377	3163.77	0.10576
3161.73	0.02247	3153.3	0.06183	0.11213	3161.73	0.10414
3159.69	0.02138	3151.24	0.06073	0.11061	3159.69	0.10257
3157.65	0.02034	3149.18	0.05975	0.10896	3157.65	0.10105
3155.62	0.0195	3147.12	0.05865	0.10719	3155.62	0.09962
3153.58	0.01877	3145.05	0.05756	0.10552	3153.58	0.09823
3151.54	0.01799	3142.99	0.05649	0.10372	3151.54	0.09672
3149.5	0.01703	3140.93	0.05533	0.10182	3149.5	0.09506
3147.46	0.01593	3138.87	0.05411	0.09997	3147.46	0.09339
3145.42	0.0149	3136.81	0.05295	0.09815	3145.42	0.09188
3143.38	0.014	3134.75	0.05189	0.09647	3143.38	0.0904
3141.34	0.01319	3132.69	0.0508	0.09486	3141.34	0.08886
3139.3	0.01238	3130.63	0.04971	0.09329	3139.3	0.08745
3137.26	0.01155	3128.57	0.04875	0.09171	3137.26	0.08612
3135.22	0.01081	3126.51	0.04796	0.09019	3135.22	0.08472
3133.18	0.01004	3124.44	0.04719	0.08897	3133.18	0.08327
3131.14	0.00911	3122.38	0.04644	0.0878	3131.14	0.08186
3129.1	0.00825	3120.32	0.04574	0.08644	3129.1	0.08049
3127.06	0.00752	3118.26	0.04482	0.08496	3127.06	0.0791
3125.02	0.00681	3116.2	0.04376	0.08333	3125.02	0.07776
3122.98	0.0061	3114.14	0.04289	0.08182	3122.98	0.07648
3120.94	0.00551	3112.08	0.04203	0.0806	3120.94	0.07529
3118.9	0.00515	3110.02	0.04103	0.07928	3118.9	0.07423
3116.86	0.00474	3107.96	0.0402	0.07783	3116.86	0.07314
3114.82	0.00416	3105.9	0.03959	0.07643	3114.82	0.07206
3112.78	0.00359	3103.84	0.03902	0.07519	3112.78	0.07106
3110.74	0.00305	3101.77	0.03843	0.07406	3110.74	0.06987
3108.7	0.00244	3099.71	0.03766	0.07285	3108.7	0.0686
3106.66	0.00181	3097.65	0.03669	0.07144	3106.66	0.06753
3104.62	0.00116	3095.59	0.03599	0.07005	3104.62	0.06643
3102.58	0.00056	3093.53	0.03559	0.06889	3102.58	0.06526
3100.54	9e-05	3091.47	0.0351	0.06787	3100.54	0.06425
3098.5	-0.00022	3089.41	0.03433	0.06683	3098.5	0.06337
3096.46	-0.00063	3087.35	0.03363	0.06563	3096.46	0.0624
3094.42	-0.00116	3085.29	0.03324	0.06453	3094.42	0.06133
3092.38	-0.00151	3083.23	0.03272	0.06343	3092.38	0.06031
3090.34	-0.00183	3081.16	0.03201	0.06215	3090.34	0.0592
3088.3	-0.00235	3079.1	0.03144	0.06105	3088.3	0.05799
3086.26	-0.00285	3077.04	0.03106	0.06025	3086.26	0.05699
3084.22	-0.00306	3074.98	0.03087	0.05951	3084.22	0.05619
3082.18	-0.00332	3072.92	0.03067	0.05869	3082.18	0.05531
3080.14	-0.00388	3070.86	0.03024	0.05789	3080.14	0.0544
3078.1	-0.00445	3068.8	0.02965	0.05715	3078.1	0.05359
3076.06	-0.00496	3066.74	0.02907	0.0563	3076.06	0.05273
3074.02	-0.00542	3064.68	0.02851	0.05535	3074.02	0.0518
3071.98	-0.00571	3062.62	0.02803	0.05454	3071.98	0.05107
3069.94	-0.00583	3060.55	0.02763	0.05379	3069.94	0.05049
3067.9	-0.00592	3058.49	0.02719	0.05277	3067.9	0.04981
3065.86	-0.00611	3056.43	0.02678	0.05161	3065.86	0.04899
3063.82	-0.00639	3054.37	0.02653	0.0507	3063.82	0.04822
3061.78	-0.00663	3052.31	0.02642	0.05017	3061.78	0.04758
3059.74	-0.00695	3050.25	0.02621	0.04984	3059.74	0.04682
3057.7	-0.00746	3048.19	0.02581	0.04933	3057.7	0.04601
3055.66	-0.00793	3046.13	0.02548	0.04849	3055.66	0.04532
3053.62	-0.00818	3044.07	0.02521	0.04756	3053.62	0.04464
3051.58	-0.00825	3042.01	0.0248	0.04669	3051.58	0.04397
3049.54	-0.0083	3039.94	0.0244	0.04583	3049.54	0.0435
3047.5	-0.00844	3037.88	0.02423	0.04524	3047.5	0.04309
3045.46	-0.00861	3035.82	0.02424	0.0451	3045.46	0.04259
3043.42	-0.00876	3033.76	0.02423	0.04499	3043.42	0.04206
3041.38	-0.00893	3031.7	0.02401	0.04452	3041.38	0.0415
3039.34	-0.00903	3029.64	0.0237	0.04378	3039.34	0.04096
3037.3	-0.00887	3027.58	0.02363	0.0431	3037.3	0.04071
3035.27	-0.00859	3025.52	0.02371	0.0427	3035.27	0.04057
3033.23	-0.00863	3023.46	0.0238	0.04253	3033.23	0.0401
3031.19	-0.00887	3021.4	0.02421	0.04249	3031.19	0.03949
3029.15	-0.0088	3019.33	0.0248	0.04248	3029.15	0.03918
3027.11	-0.00861	3017.27	0.02508	0.04242	3027.11	0.03899
3025.07	-0.00861	3015.21	0.02519	0.04238	3025.07	0.03874
3023.03	-0.00861	3013.15	0.02558	0.04247	3023.03	0.03856
3020.99	-0.00852	3011.09	0.02615	0.04262	3020.99	0.03831
3018.95	-0.00828	3009.03	0.02691	0.04284	3018.95	0.03802
3016.91	-0.0079	3006.97	0.02794	0.04323	3016.91	0.038
3014.87	-0.00755	3004.91	0.02911	0.04406	3014.87	0.03816
3012.83	-0.00722	3002.85	0.03043	0.04534	3012.83	0.03824
3010.79	-0.00671	3000.79	0.03215	0.04697	3010.79	0.03836
3008.75	-0.00591	2998.73	0.03457	0.04931	3008.75	0.03877
3006.71	-0.00499	2996.66	0.03768	0.05233	3006.71	0.03941
3004.67	-0.00411	2994.6	0.04134	0.05588	3004.67	0.04011
3002.63	-0.00302	2992.54	0.04573	0.06045	3002.63	0.04099
3000.59	-0.00154	2990.48	0.05142	0.06661	3000.59	0.04241
2998.55	0.00054	2988.42	0.05904	0.07467	2998.55	0.04455
2996.51	0.00325	2986.36	0.0691	0.08468	2996.51	0.04741
2994.47	0.00658	2984.3	0.08185	0.09617	2994.47	0.05095
2992.43	0.01072	2982.24	0.09702	0.10813	2992.43	0.05528
2990.39	0.01602	2980.18	0.11318	0.11928	2990.39	0.06091
2988.35	0.02284	2978.12	0.12831	0.12805	2988.35	0.06823
2986.31	0.03151	2976.05	0.14043	0.13266	2986.31	0.07703
2984.27	0.0423	2973.99	0.14729	0.13204	2984.27	0.08687
2982.23	0.05507	2971.93	0.1469	0.12627	2982.23	0.09714
2980.19	0.06911	2969.87	0.1391	0.11654	2980.19	0.10661
2978.15	0.08308	2967.81	0.12628	0.10513	2978.15	0.11371
2976.11	0.0949	2965.75	0.11197	0.09419	2976.11	0.11712
2974.07	0.10222	2963.69	0.09863	0.08487	2974.07	0.11615
2972.03	0.10332	2961.63	0.08732	0.07735	2972.03	0.11097
2969.99	0.09802	2959.57	0.07838	0.07148	2969.99	0.10283
2967.95	0.08798	2957.51	0.07168	0.06723	2967.95	0.09337
2965.91	0.07589	2955.44	0.06698	0.0645	2965.91	0.08412
2963.87	0.06403	2953.38	0.06426	0.06318	2963.87	0.07612
2961.83	0.05361	2951.32	0.06308	0.06286	2961.83	0.06968
2959.79	0.0452	2949.26	0.06302	0.06301	2959.79	0.06471
2957.75	0.03892	2947.2	0.06406	0.06368	2957.75	0.0611
2955.71	0.03465	2945.14	0.06572	0.06477	2955.71	0.05871
2953.67	0.03219	2943.08	0.06758	0.06577	2953.67	0.05726
2951.63	0.03121	2941.02	0.06976	0.0668	2951.63	0.05665
2949.59	0.03126	2938.96	0.07213	0.0681	2949.59	0.05679
2947.55	0.03214	2936.9	0.07447	0.06939	2947.55	0.05755
2945.51	0.03372	2934.83	0.07685	0.07053	2945.51	0.05853
2943.47	0.03579	2932.77	0.07922	0.07157	2943.47	0.05938
2941.43	0.03809	2930.71	0.08134	0.07234	2941.43	0.06019
2939.39	0.04051	2928.65	0.08284	0.07268	2939.39	0.06113
2937.35	0.04298	2926.59	0.08317	0.07239	2937.35	0.06221
2935.31	0.04537	2924.53	0.08226	0.0715	2935.31	0.06327
2933.27	0.0476	2922.47	0.08073	0.07026	2933.27	0.06409
2931.23	0.04956	2920.41	0.07916	0.06896	2931.23	0.06457
2929.19	0.0509	2918.35	0.07784	0.06802	2929.19	0.06472
2927.15	0.05144	2916.29	0.07702	0.06778	2927.15	0.06448
2925.11	0.05133	2914.22	0.07689	0.06817	2925.11	0.06372
2923.07	0.05061	2912.16	0.0774	0.06911	2923.07	0.06265
2921.03	0.04942	2910.1	0.07839	0.07054	2921.03	0.06166
2918.99	0.04808	2908.04	0.07988	0.07229	2918.99	0.06095
2916.96	0.04693	2905.98	0.08195	0.07413	2916.96	0.06066
2914.92	0.0464	2903.92	0.08437	0.07575	2914.92	0.0608
2912.88	0.04661	2901.86	0.08657	0.07692	2912.88	0.06126
2910.84	0.04728	2899.8	0.08831	0.07784	2910.84	0.06207
2908.8	0.04823	2897.74	0.08973	0.07845	2908.8	0.06337
2906.76	0.04957	2895.68	0.09089	0.07846	2906.76	0.06508
2904.72	0.05143	2893.62	0.09168	0.07813	2904.72	0.06686
2902.68	0.05347	2891.55	0.09224	0.07774	2902.68	0.06826
2900.64	0.05531	2889.49	0.09276	0.07706	2900.64	0.06911
2898.6	0.05682	2887.43	0.09302	0.07616	2898.6	0.06945
2896.56	0.05794	2885.37	0.09305	0.0755	2896.56	0.0694
2894.52	0.05874	2883.31	0.09318	0.07506	2894.52	0.0691
2892.48	0.05932	2881.25	0.09302	0.07447	2892.48	0.06864
2890.44	0.05982	2879.19	0.09237	0.07349	2890.44	0.06803
2888.4	0.06033	2877.13	0.09153	0.07205	2888.4	0.06721
2886.36	0.06079	2875.07	0.09032	0.07018	2886.36	0.06627
2884.32	0.06118	2873.01	0.08838	0.06792	2884.32	0.06554
2882.28	0.06146	2870.94	0.08565	0.06542	2882.28	0.06497
2880.24	0.06149	2868.88	0.08218	0.06272	2880.24	0.06419
2878.2	0.06124	2866.82	0.07831	0.05983	2878.2	0.06313
2876.16	0.06064	2864.76	0.07442	0.05692	2876.16	0.06184
2874.12	0.05933	2862.7	0.0707	0.05447	2874.12	0.06022
2872.08	0.05721	2860.64	0.06734	0.05261	2872.08	0.05813
2870.04	0.05445	2858.58	0.06425	0.0508	2870.04	0.05572
2868	0.05113	2856.52	0.06125	0.04876	2868	0.05325
2865.96	0.04743	2854.46	0.05845	0.04697	2865.96	0.05087
2863.92	0.04371	2852.4	0.05596	0.04567	2863.92	0.04864
2861.88	0.04026	2850.33	0.0536	0.04455	2861.88	0.0467
2859.84	0.03717	2848.27	0.05124	0.04339	2859.84	0.04505
2857.8	0.03428	2846.21	0.04899	0.04215	2857.8	0.04353
2855.76	0.03146	2844.15	0.04702	0.04109	2855.76	0.042
2853.72	0.02871	2842.09	0.04539	0.04041	2853.72	0.04051
2851.68	0.02598	2840.03	0.04399	0.03976	2851.68	0.03918
2849.64	0.02327	2837.97	0.04259	0.03877	2849.64	0.03806
2847.6	0.02071	2835.91	0.04123	0.03757	2847.6	0.0371
2845.56	0.01842	2833.85	0.03996	0.03658	2845.56	0.03625
2843.52	0.01634	2831.79	0.03868	0.03583	2843.52	0.03543
2841.48	0.01436	2829.72	0.03739	0.03507	2841.48	0.03457
2839.44	0.01263	2827.66	0.03614	0.03428	2839.44	0.0337
2837.4	0.01121	2825.6	0.03494	0.03356	2837.4	0.03294
2835.36	0.00981	2823.54	0.03394	0.03282	2835.36	0.03221
2833.32	0.00833	2821.48	0.03298	0.03207	2833.32	0.03149
2831.28	0.00691	2819.42	0.03185	0.0314	2831.28	0.03085
2829.24	0.00565	2817.36	0.03082	0.03078	2829.24	0.03023
2827.2	0.00461	2815.3	0.03006	0.0302	2827.2	0.02957
2825.16	0.00369	2813.24	0.02936	0.0297	2825.16	0.02879
2823.12	0.00277	2811.18	0.02872	0.02923	2823.12	0.02799
2821.08	0.00182	2809.11	0.02816	0.02855	2821.08	0.02737
2819.04	0.0009	2807.05	0.02759	0.02776	2819.04	0.02685
2817	8e-05	2804.99	0.02685	0.02703	2817	0.02635
2814.96	-0.00059	2802.93	0.02583	0.02627	2814.96	0.02592
2812.92	-0.00117	2800.87	0.0248	0.02558	2812.92	0.02547
2810.88	-0.00177	2798.81	0.02399	0.025	2810.88	0.02495
2808.84	-0.00246	2796.75	0.02317	0.02438	2808.84	0.02446
2806.8	-0.00334	2794.69	0.02228	0.02371	2806.8	0.02391
2804.76	-0.00448	2792.63	0.02145	0.02312	2804.76	0.02315
2802.72	-0.00559	2790.57	0.02076	0.02273	2802.72	0.02234
2800.68	-0.00639	2788.51	0.02033	0.02249	2800.68	0.02177
2798.65	-0.00698	2786.44	0.02012	0.02233	2798.65	0.02136
2796.61	-0.00759	2784.38	0.01994	0.02215	2796.61	0.02081
2794.57	-0.00832	2782.32	0.01958	0.02173	2794.57	0.02014
2792.53	-0.00904	2780.26	0.01913	0.02122	2792.53	0.01963
2790.49	-0.00958	2778.2	0.0187	0.02089	2790.49	0.01935
2788.45	-0.01007	2776.14	0.01827	0.02072	2788.45	0.0191
2786.41	-0.01056	2774.08	0.018	0.02058	2786.41	0.01875
2784.37	-0.01093	2772.02	0.01776	0.02041	2784.37	0.0184
2782.33	-0.01114	2769.96	0.01741	0.02023	2782.33	0.01812
2780.29	-0.0113	2767.9	0.0172	0.0201	2780.29	0.01792
2778.25	-0.01152	2765.83	0.01725	0.02006	2778.25	0.01779
2776.21	-0.01181	2763.77	0.01725	0.01999	2776.21	0.01766
2774.17	-0.0122	2761.71	0.01711	0.01985	2774.17	0.01741
2772.13	-0.01255	2759.65	0.01713	0.01985	2772.13	0.01716
2770.09	-0.01271	2757.59	0.01727	0.01989	2770.09	0.0171
2768.05	-0.01278	2755.53	0.01719	0.0197	2768.05	0.0171
2766.01	-0.01293	2753.47	0.01694	0.01953	2766.01	0.01696
2763.97	-0.01308	2751.41	0.01694	0.01965	2763.97	0.01678
2761.93	-0.01313	2749.35	0.01708	0.01972	2761.93	0.01674
2759.89	-0.01308	2747.29	0.01708	0.01957	2759.89	0.01681
2757.85	-0.01307	2745.22	0.01707	0.0194	2757.85	0.01684
2755.81	-0.01313	2743.16	0.01713	0.01924	2755.81	0.01671
2753.77	-0.01313	2741.1	0.017	0.01897	2753.77	0.01654
2751.73	-0.01306	2739.04	0.01671	0.01874	2751.73	0.01644
2749.69	-0.01306	2736.98	0.01644	0.01868	2749.69	0.01633
2747.65	-0.01318	2734.92	0.01625	0.01866	2747.65	0.01622
2745.61	-0.01341	2732.86	0.0162	0.01859	2745.61	0.01603
2743.57	-0.01353	2730.8	0.01625	0.0185	2743.57	0.0158
2741.53	-0.01348	2728.74	0.01609	0.01836	2741.53	0.01577
2739.49	-0.01342	2726.68	0.01582	0.01821	2739.49	0.01584
2737.45	-0.01337	2724.61	0.01564	0.01803	2737.45	0.01581
2735.41	-0.01331	2722.55	0.01545	0.01776	2735.41	0.01577
2733.37	-0.01338	2720.49	0.01507	0.01741	2733.37	0.01573
2731.33	-0.01365	2718.43	0.01458	0.01703	2731.33	0.01552
2729.29	-0.01393	2716.37	0.01429	0.01669	2729.29	0.01523
2727.25	-0.01405	2714.31	0.0141	0.01641	2727.25	0.01504
2725.21	-0.01415	2712.25	0.01377	0.01621	2725.21	0.01483
2723.17	-0.01443	2710.19	0.01338	0.01601	2723.17	0.01453
2721.13	-0.01485	2708.13	0.01307	0.01577	2721.13	0.01428
2719.09	-0.0152	2706.07	0.01289	0.01557	2719.09	0.0141
2717.05	-0.01543	2704.01	0.01278	0.01542	2717.05	0.01388
2715.01	-0.01572	2701.94	0.01259	0.01533	2715.01	0.01356
2712.97	-0.01607	2699.88	0.01226	0.01523	2712.97	0.01329
2710.93	-0.01636	2697.82	0.01189	0.01509	2710.93	0.0132
2708.89	-0.01656	2695.76	0.01153	0.01493	2708.89	0.01316
2706.85	-0.0167	2693.7	0.01116	0.01459	2706.85	0.01302
2704.81	-0.01687	2691.64	0.01084	0.01416	2704.81	0.01285
2702.77	-0.01717	2689.58	0.01062	0.01391	2702.77	0.01268
2700.73	-0.01746	2687.52	0.01039	0.01381	2700.73	0.01252
2698.69	-0.01764	2685.46	0.01016	0.01357	2698.69	0.01237
2696.65	-0.01785	2683.4	0.00996	0.01322	2696.65	0.01222
2694.61	-0.01819	2681.33	0.00968	0.01296	2694.61	0.01199
2692.57	-0.01859	2679.27	0.00937	0.01277	2692.57	0.01172
2690.53	-0.01886	2677.21	0.00916	0.01272	2690.53	0.01155
2688.49	-0.01894	2675.15	0.00894	0.0127	2688.49	0.01149
2686.45	-0.01915	2673.09	0.00864	0.0125	2686.45	0.01137
2684.41	-0.01959	2671.03	0.00848	0.01227	2684.41	0.01118
2682.37	-0.02002	2668.97	0.00846	0.01226	2682.37	0.01099
2680.33	-0.02027	2666.91	0.00837	0.01233	2680.33	0.0108
2678.3	-0.02041	2664.85	0.00818	0.0122	2678.3	0.01067
2676.26	-0.02051	2662.79	0.00796	0.0119	2676.26	0.01059
2674.22	-0.02067	2660.72	0.00786	0.01169	2674.22	0.01047
2672.18	-0.02089	2658.66	0.00775	0.01155	2672.18	0.01034
2670.14	-0.02108	2656.6	0.00757	0.01144	2670.14	0.01029
2668.1	-0.02126	2654.54	0.00747	0.01144	2668.1	0.01029
2666.06	-0.02142	2652.48	0.00742	0.01153	2666.06	0.01022
2664.02	-0.02151	2650.42	0.00732	0.01148	2664.02	0.01009
2661.98	-0.02158	2648.36	0.00709	0.01125	2661.98	0.01001
2659.94	-0.02167	2646.3	0.00679	0.01105	2659.94	0.00995
2657.9	-0.02173	2644.24	0.00657	0.01094	2657.9	0.00991
2655.86	-0.02176	2642.18	0.00653	0.01083	2655.86	0.00991
2653.82	-0.02182	2640.11	0.00667	0.01088	2653.82	0.00984
2651.78	-0.02191	2638.05	0.00691	0.01095	2651.78	0.00972
2649.74	-0.02204	2635.99	0.00699	0.01082	2649.74	0.00957
2647.7	-0.0222	2633.93	0.00686	0.0107	2647.7	0.00932
2645.66	-0.0223	2631.87	0.00657	0.01066	2645.66	0.00912
2643.62	-0.02231	2629.81	0.0063	0.01053	2643.62	0.00903
2641.58	-0.02231	2627.75	0.00639	0.0105	2641.58	0.00902
2639.54	-0.02227	2625.69	0.00654	0.01047	2639.54	0.00912
2637.5	-0.02221	2623.63	0.00639	0.01025	2637.5	0.00912
2635.46	-0.02223	2621.57	0.00623	0.01008	2635.46	0.00903
2633.42	-0.0223	2619.5	0.00611	0.01009	2633.42	0.00914
2631.38	-0.02241	2617.44	0.00587	0.01008	2631.38	0.00932
2629.34	-0.02251	2615.38	0.00568	0.01001	2629.34	0.00935
2627.3	-0.02253	2613.32	0.00568	0.00994	2627.3	0.00926
2625.26	-0.02257	2611.26	0.00584	0.00991	2625.26	0.00902
2623.22	-0.02257	2609.2	0.00601	0.00999	2623.22	0.00881
2621.18	-0.02246	2607.14	0.00611	0.01008	2621.18	0.0088
2619.14	-0.02241	2605.08	0.00606	0.01014	2619.14	0.00883
2617.1	-0.02252	2603.02	0.00585	0.01013	2617.1	0.00884
2615.06	-0.02262	2600.96	0.00564	0.00991	2615.06	0.00886
2613.02	-0.02267	2598.9	0.00563	0.00975	2613.02	0.00882
2610.98	-0.02277	2596.83	0.00564	0.00976	2610.98	0.00863
2608.94	-0.02288	2594.77	0.00558	0.00974	2608.94	0.00842
2606.9	-0.02286	2592.71	0.00567	0.0097	2606.9	0.00841
2604.86	-0.02279	2590.65	0.00569	0.00956	2604.86	0.00849
2602.82	-0.02278	2588.59	0.00543	0.0093	2602.82	0.0085
2600.78	-0.02288	2586.53	0.00535	0.0094	2600.78	0.00843
2598.74	-0.02309	2584.47	0.00548	0.0098	2598.74	0.00829
2596.7	-0.02326	2582.41	0.00553	0.00992	2596.7	0.00816
2594.66	-0.02324	2580.35	0.00569	0.00981	2594.66	0.00805
2592.62	-0.02298	2578.29	0.00576	0.0099	2592.62	0.00798
2590.58	-0.02262	2576.22	0.00547	0.01015	2590.58	0.0081
2588.54	-0.02244	2574.16	0.00527	0.01007	2588.54	0.00827
2586.5	-0.02258	2572.1	0.00516	0.00971	2586.5	0.00819
2584.46	-0.023	2570.04	0.00496	0.00955	2584.46	0.00795
2582.42	-0.02335	2567.98	0.00504	0.00964	2582.42	0.00781
2580.38	-0.02338	2565.92	0.00549	0.0099	2580.38	0.00776
2578.34	-0.02331	2563.86	0.00586	0.01015	2578.34	0.00774
2576.3	-0.02332	2561.8	0.00589	0.01025	2576.3	0.00778
2574.26	-0.02323	2559.74	0.00566	0.01025	2574.26	0.00774
2572.22	-0.02304	2557.68	0.00527	0.01016	2572.22	0.00752
2570.18	-0.02299	2555.61	0.00505	0.01007	2570.18	0.00742
2568.14	-0.02311	2553.55	0.0053	0.01015	2568.14	0.00756
2566.1	-0.02324	2551.49	0.0056	0.01025	2566.1	0.00772
2564.06	-0.02335	2549.43	0.00574	0.01021	2564.06	0.00781
2562.02	-0.02344	2547.37	0.00593	0.01022	2562.02	0.00785
2559.99	-0.0234	2545.31	0.00615	0.01034	2559.99	0.008
2557.95	-0.02318	2543.25	0.00618	0.01028	2557.95	0.00818
2555.91	-0.02291	2541.19	0.00599	0.01007	2555.91	0.0083
2553.87	-0.02259	2539.13	0.00579	0.0101	2553.87	0.0084
2551.83	-0.02241	2537.07	0.00571	0.01028	2551.83	0.00851
2549.79	-0.02252	2535	0.0056	0.01026	2549.79	0.00853
2547.75	-0.02268	2532.94	0.0054	0.01016	2547.75	0.00836
2545.71	-0.02278	2530.88	0.00534	0.01022	2545.71	0.0082
2543.67	-0.02283	2528.82	0.00555	0.01042	2543.67	0.0083
2541.63	-0.02282	2526.76	0.00583	0.01055	2541.63	0.00842
2539.59	-0.02271	2524.7	0.00597	0.01047	2539.59	0.00841
2537.55	-0.02241	2522.64	0.00598	0.01027	2537.55	0.00844
2535.51	-0.02223	2520.58	0.0058	0.00999	2535.51	0.00848
2533.47	-0.0225	2518.52	0.00556	0.00976	2533.47	0.00828
2531.43	-0.02271	2516.46	0.00558	0.00974	2531.43	0.00798
2529.39	-0.0227	2514.39	0.00583	0.01004	2529.39	0.00778
2527.35	-0.02274	2512.33	0.00596	0.01039	2527.35	0.0077
2525.31	-0.02274	2510.27	0.00581	0.01033	2525.31	0.00772
2523.27	-0.02257	2508.21	0.00563	0.00998	2523.27	0.00785
2521.23	-0.02238	2506.15	0.00569	0.00982	2521.23	0.00803
2519.19	-0.02237	2504.09	0.00612	0.0099	2519.19	0.00805
2517.15	-0.02247	2502.03	0.00657	0.01013	2517.15	0.00795
2515.11	-0.02247	2499.97	0.00629	0.01028	2515.11	0.00793
2513.07	-0.02248	2497.91	0.00566	0.0102	2513.07	0.00796
2511.03	-0.02255	2495.85	0.00548	0.01007	2511.03	0.00795
2508.99	-0.02257	2493.79	0.00552	0.00995	2508.99	0.00779
2506.95	-0.02263	2491.72	0.00545	0.00959	2506.95	0.00748
2504.91	-0.02279	2489.66	0.00534	0.00902	2504.91	0.00733
2502.87	-0.0228	2487.6	0.00515	0.00876	2502.87	0.00746
2500.83	-0.02263	2485.54	0.00488	0.0089	2500.83	0.00754
2498.79	-0.02257	2483.48	0.00464	0.00891	2498.79	0.00731
2496.75	-0.02279	2481.42	0.00462	0.00883	2496.75	0.00694
2494.71	-0.02307	2479.36	0.00469	0.00888	2494.71	0.00675
2492.67	-0.02319	2477.3	0.00458	0.00882	2492.67	0.00688
2490.63	-0.02324	2475.24	0.00439	0.00861	2490.63	0.00696
2488.59	-0.02325	2473.18	0.0045	0.00858	2488.59	0.00688
2486.55	-0.02331	2471.11	0.00469	0.00884	2486.55	0.00667
2484.51	-0.0236	2469.05	0.0046	0.00893	2484.51	0.00626
2482.47	-0.02386	2466.99	0.00444	0.00873	2482.47	0.00586
2480.43	-0.02381	2464.93	0.00422	0.00839	2480.43	0.00578
2478.39	-0.02356	2462.87	0.0038	0.00801	2478.39	0.00591
2476.35	-0.02337	2460.81	0.00358	0.00773	2476.35	0.00596
2474.31	-0.02341	2458.75	0.00383	0.00752	2474.31	0.00595
2472.27	-0.02365	2456.69	0.00394	0.00724	2472.27	0.00593
2470.23	-0.02376	2454.63	0.00347	0.007	2470.23	0.00588
2468.19	-0.02362	2452.57	0.00317	0.00702	2468.19	0.00592
2466.15	-0.02354	2450.5	0.00344	0.00729	2466.15	0.00591
2464.11	-0.02369	2448.44	0.00364	0.00743	2464.11	0.00566
2462.07	-0.02405	2446.38	0.00353	0.00736	2462.07	0.00523
2460.03	-0.02444	2444.32	0.00337	0.00746	2460.03	0.00485
2457.99	-0.02462	2442.26	0.00326	0.00773	2457.99	0.00471
2455.95	-0.02452	2440.2	0.0032	0.00767	2455.95	0.00472
2453.91	-0.02435	2438.14	0.0034	0.00749	2453.91	0.00469
2451.87	-0.02432	2436.08	0.00381	0.00759	2451.87	0.00462
2449.83	-0.0244	2434.02	0.00399	0.00768	2449.83	0.00456
2447.79	-0.02454	2431.96	0.00382	0.00771	2447.79	0.00459
2445.75	-0.02463	2429.89	0.00377	0.00786	2445.75	0.00464
2443.71	-0.02457	2427.83	0.00402	0.00799	2443.71	0.00466
2441.68	-0.02448	2425.77	0.00401	0.00787	2441.68	0.00466
2439.64	-0.02436	2423.71	0.00362	0.00776	2439.64	0.00454
2437.6	-0.02433	2421.65	0.00351	0.00799	2437.6	0.00428
2435.56	-0.02453	2419.59	0.00374	0.00837	2435.56	0.00411
2433.52	-0.02453	2417.53	0.0038	0.00858	2433.52	0.00442
2431.48	-0.02417	2415.47	0.00368	0.00858	2431.48	0.00497
2429.44	-0.02397	2413.41	0.00381	0.00832	2429.44	0.00511
2427.4	-0.02399	2411.35	0.00416	0.00802	2427.4	0.00495
2425.36	-0.02405	2409.28	0.00438	0.00804	2425.36	0.00482
2423.32	-0.02403	2407.22	0.00445	0.00832	2423.32	0.00484
2421.28	-0.02382	2405.16	0.00426	0.00843	2421.28	0.00502
2419.24	-0.02364	2403.1	0.00401	0.00823	2419.24	0.00506
2417.2	-0.02345	2401.04	0.00397	0.00795	2417.2	0.005
2415.16	-0.02305	2398.98	0.00394	0.00784	2415.16	0.00526
2413.12	-0.02282	2396.92	0.00375	0.00781	2413.12	0.00569
2411.08	-0.02298	2394.86	0.00341	0.00771	2411.08	0.00576
2409.04	-0.02325	2392.8	0.00323	0.00767	2409.04	0.00533
2407	-0.02341	2390.74	0.00325	0.0077	2407	0.00477
2404.96	-0.02367	2388.68	0.0031	0.00755	2404.96	0.00436
2402.92	-0.024	2386.61	0.00296	0.00735	2402.92	0.00424
2400.88	-0.02423	2384.55	0.00308	0.00731	2400.88	0.00437
2398.84	-0.02433	2382.49	0.00332	0.00739	2398.84	0.00455
2396.8	-0.02428	2380.43	0.00337	0.00749	2396.8	0.00455
2394.76	-0.0242	2378.37	0.00305	0.00752	2394.76	0.00432
2392.72	-0.02412	2376.31	0.00278	0.0076	2392.72	0.00422
2390.68	-0.02404	2374.25	0.00295	0.00776	2390.68	0.00432
2388.64	-0.02407	2372.19	0.00308	0.00782	2388.64	0.00429
2386.6	-0.02409	2370.13	0.00296	0.00785	2386.6	0.00415
2384.56	-0.02396	2368.07	0.00305	0.00799	2384.56	0.00413
2382.52	-0.02368	2366	0.00331	0.00806	2382.52	0.00431
2380.48	-0.02342	2363.94	0.00336	0.00788	2380.48	0.00456
2378.44	-0.02335	2361.88	0.00335	0.00772	2378.44	0.00471
2376.4	-0.02349	2359.82	0.00335	0.00795	2376.4	0.00468
2374.36	-0.02363	2357.76	0.00345	0.00809	2374.36	0.00436
2372.32	-0.02362	2355.7	0.00374	0.00808	2372.32	0.00391
2370.28	-0.02361	2353.64	0.00379	0.0079	2370.28	0.00375
2368.24	-0.02368	2351.58	0.00345	0.0074	2368.24	0.00397
2366.2	-0.02373	2349.52	0.0031	0.00716	2366.2	0.00421
2364.16	-0.02359	2347.46	0.00295	0.00743	2364.16	0.00438
2362.12	-0.02341	2345.39	0.003	0.00783	2362.12	0.00442
2360.08	-0.02362	2343.33	0.0031	0.00795	2360.08	0.00413
2358.04	-0.02415	2341.27	0.00334	0.00809	2358.04	0.00395
2356	-0.02465	2339.21	0.00354	0.00839	2356	0.00399
2353.96	-0.02495	2337.15	0.0034	0.00846	2353.96	0.00388
2351.92	-0.02499	2335.09	0.00313	0.00826	2351.92	0.00366
2349.88	-0.02459	2333.03	0.00292	0.00811	2349.88	0.00348
2347.84	-0.02387	2330.97	0.00289	0.0081	2347.84	0.00355
2345.8	-0.0235	2328.91	0.00304	0.00813	2345.8	0.0039
2343.76	-0.02379	2326.85	0.00314	0.00811	2343.76	0.00416
2341.72	-0.02413	2324.78	0.00319	0.00804	2341.72	0.00414
2339.68	-0.02428	2322.72	0.00304	0.00793	2339.68	0.00419
2337.64	-0.02437	2320.66	0.00268	0.00769	2337.64	0.0041
2335.6	-0.02443	2318.6	0.0027	0.0077	2335.6	0.00372
2333.56	-0.02451	2316.54	0.00298	0.00814	2333.56	0.00359
2331.52	-0.02468	2314.48	0.00307	0.00821	2331.52	0.0036
2329.48	-0.02484	2312.42	0.00331	0.008	2329.48	0.0034
2327.44	-0.02472	2310.36	0.00364	0.00821	2327.44	0.00324
2325.4	-0.02453	2308.3	0.00344	0.00848	2325.4	0.00332
2323.36	-0.02471	2306.24	0.00295	0.00849	2323.36	0.00345
2321.33	-0.02493	2304.18	0.00283	0.00841	2321.33	0.00367
2319.29	-0.02459	2302.11	0.003	0.00812	2319.29	0.00418
2317.25	-0.02398	2300.05	0.00319	0.00777	2317.25	0.00471
2315.21	-0.02381	2297.99	0.00335	0.00781	2315.21	0.00471
2313.17	-0.02417	2295.93	0.00339	0.00801	2313.17	0.00424
2311.13	-0.02444	2293.87	0.00326	0.00804	2311.13	0.00383
2309.09	-0.02448	2291.81	0.00295	0.00805	2309.09	0.00368
2307.05	-0.02465	2289.75	0.00271	0.00841	2307.05	0.00351
2305.01	-0.02493	2287.69	0.0028	0.00893	2305.01	0.00333
2302.97	-0.0251	2285.63	0.00313	0.00907	2302.97	0.00348
2300.93	-0.02492	2283.57	0.0034	0.00887	2300.93	0.00394
2298.89	-0.02447	2281.5	0.0033	0.00866	2298.89	0.00419
2296.85	-0.02424	2279.44	0.00297	0.0086	2296.85	0.00401
2294.81	-0.02426	2277.38	0.00275	0.0087	2294.81	0.00387
2292.77	-0.02421	2275.32	0.00281	0.00879	2292.77	0.00408
2290.73	-0.02407	2273.26	0.00297	0.00873	2290.73	0.00428
2288.69	-0.02398	2271.2	0.00309	0.00898	2288.69	0.0043
2286.65	-0.02411	2269.14	0.00306	0.00928	2286.65	0.00424
2284.61	-0.02444	2267.08	0.00294	0.00923	2284.61	0.00424
2282.57	-0.0244	2265.02	0.00319	0.00941	2282.57	0.00452
2280.53	-0.02388	2262.96	0.00365	0.00982	2280.53	0.00477
2278.49	-0.0235	2260.89	0.00372	0.0098	2278.49	0.00466
2276.45	-0.02327	2258.83	0.00356	0.00936	2276.45	0.00461
2274.41	-0.02299	2256.77	0.0037	0.00906	2274.41	0.00472
2272.37	-0.0229	2254.71	0.00386	0.00902	2272.37	0.00464
2270.33	-0.02287	2252.65	0.00377	0.00927	2270.33	0.0047
2268.29	-0.02281	2250.59	0.00366	0.00985	2268.29	0.0051
2266.25	-0.02299	2248.53	0.00353	0.01008	2266.25	0.0054
2264.21	-0.02322	2246.47	0.00349	0.01003	2264.21	0.00536
2262.17	-0.02307	2244.41	0.00344	0.01014	2262.17	0.00531
2260.13	-0.02258	2242.35	0.003	0.01007	2260.13	0.00538
2258.09	-0.02226	2240.28	0.00261	0.00982	2258.09	0.00524
2256.05	-0.02234	2238.22	0.00294	0.00989	2256.05	0.00504
2254.01	-0.0225	2236.16	0.00334	0.00997	2254.01	0.0051
2251.97	-0.02246	2234.1	0.00311	0.00943	2251.97	0.00526
2249.93	-0.02216	2232.04	0.00321	0.00932	2249.93	0.00543
2247.89	-0.02194	2229.98	0.00372	0.01028	2247.89	0.00542
2245.85	-0.02243	2227.92	0.00357	0.01075	2245.85	0.00487
2243.81	-0.02314	2225.86	0.00316	0.01012	2243.81	0.00417
2241.77	-0.0232	2223.8	0.00315	0.00939	2241.77	0.004
2239.73	-0.02307	2221.74	0.00349	0.00956	2239.73	0.00429
2237.69	-0.02319	2219.67	0.00383	0.01013	2237.69	0.00487
2235.65	-0.02313	2217.61	0.00365	0.01006	2235.65	0.00559
2233.61	-0.02292	2215.55	0.0033	0.00969	2233.61	0.00598
2231.57	-0.02298	2213.49	0.00327	0.00968	2231.57	0.00582
2229.53	-0.02321	2211.43	0.00293	0.00985	2229.53	0.00547
2227.49	-0.02316	2209.37	0.00233	0.00988	2227.49	0.00533
2225.45	-0.02283	2207.31	0.00232	0.01022	2225.45	0.00532
2223.41	-0.02255	2205.25	0.0028	0.01073	2223.41	0.00563
2221.37	-0.02252	2203.19	0.00312	0.01061	2221.37	0.00622
2219.33	-0.02286	2201.13	0.00294	0.01041	2219.33	0.00627
2217.29	-0.02307	2199.07	0.00232	0.01092	2217.29	0.00582
2215.25	-0.02284	2197	0.00187	0.01146	2215.25	0.00553
2213.21	-0.02259	2194.94	0.00182	0.01108	2213.21	0.00542
2211.17	-0.02258	2192.88	0.00157	0.01034	2211.17	0.00545
2209.13	-0.02267	2190.82	0.00157	0.01013	2209.13	0.00593
2207.09	-0.02259	2188.76	0.00259	0.01032	2207.09	0.00664
2205.05	-0.02248	2186.7	0.00335	0.01054	2205.05	0.007
2203.02	-0.02293	2184.64	0.00292	0.011	2203.02	0.00693
2200.98	-0.02359	2182.58	0.00236	0.01126	2200.98	0.0063
2198.94	-0.02352	2180.52	0.00228	0.01091	2198.94	0.00554
2196.9	-0.02302	2178.46	0.00234	0.01076	2196.9	0.00554
2194.86	-0.02293	2176.39	0.00215	0.01105	2194.86	0.00583
2192.82	-0.02311	2174.33	0.00199	0.01116	2192.82	0.00556
2190.78	-0.02302	2172.27	0.00248	0.0111	2190.78	0.00512
2188.74	-0.02289	2170.21	0.00319	0.01138	2188.74	0.00475
2186.7	-0.02298	2168.15	0.00346	0.01208	2186.7	0.00456
2184.66	-0.02302	2166.09	0.00319	0.0128	2184.66	0.0045
2182.62	-0.02271	2164.03	0.00226	0.01287	2182.62	0.0043
2180.58	-0.02227	2161.97	0.00114	0.01237	2180.58	0.00476
2178.54	-0.02217	2159.91	0.00035	0.01181	2178.54	0.00572
2176.5	-0.02212	2157.85	0.00063	0.01192	2176.5	0.00633
2174.46	-0.02176	2155.78	0.00167	0.01256	2174.46	0.00693
2172.42	-0.02123	2153.72	0.00236	0.01253	2172.42	0.00751
2170.38	-0.02093	2151.66	0.003	0.01203	2170.38	0.0072
2168.34	-0.02125	2149.6	0.00337	0.0115	2168.34	0.00586
2166.3	-0.0216	2147.54	0.00272	0.0105	2166.3	0.00508
2164.26	-0.02129	2145.48	0.00173	0.00967	2164.26	0.00574
2162.22	-0.02064	2143.42	0.00172	0.00996	2162.22	0.0062
2160.18	-0.02056	2141.36	0.00223	0.01074	2160.18	0.00546
2158.14	-0.02212	2139.3	0.00228	0.01129	2158.14	0.00492
2156.1	-0.0245	2137.24	0.00222	0.01159	2156.1	0.00518
2154.06	-0.02531	2135.17	0.00249	0.01184	2154.06	0.00537
2152.02	-0.02438	2133.11	0.0035	0.0123	2152.02	0.00548
2149.98	-0.02354	2131.05	0.00483	0.01272	2149.98	0.00591
2147.94	-0.02285	2128.99	0.00504	0.01244	2147.94	0.00643
2145.9	-0.02215	2126.93	0.00419	0.01143	2145.9	0.00655
2143.86	-0.02225	2124.87	0.00353	0.01073	2143.86	0.00624
2141.82	-0.02252	2122.81	0.00344	0.01076	2141.82	0.00634
2139.78	-0.02244	2120.75	0.00365	0.01089	2139.78	0.00685
2137.74	-0.02241	2118.69	0.00387	0.01099	2137.74	0.00703
2135.7	-0.02246	2116.63	0.00387	0.01135	2135.7	0.00715
2133.66	-0.02257	2114.56	0.00362	0.01167	2133.66	0.00709
2131.62	-0.02273	2112.5	0.00343	0.01184	2131.62	0.0066
2129.58	-0.02279	2110.44	0.00342	0.01193	2129.58	0.00645
2127.54	-0.02271	2108.38	0.00346	0.01165	2127.54	0.00684
2125.5	-0.02238	2106.32	0.00338	0.01106	2125.5	0.00723
2123.46	-0.02184	2104.26	0.00293	0.01054	2123.46	0.00752
2121.42	-0.02154	2102.2	0.0023	0.01028	2121.42	0.00767
2119.38	-0.02187	2100.14	0.00181	0.0098	2119.38	0.00765
2117.34	-0.02234	2098.08	0.00168	0.00926	2117.34	0.0077
2115.3	-0.02246	2096.02	0.00195	0.00918	2115.3	0.00768
2113.26	-0.02243	2093.96	0.00238	0.00936	2113.26	0.00734
2111.22	-0.0224	2091.89	0.00277	0.0097	2111.22	0.00679
2109.18	-0.02235	2089.83	0.00288	0.01016	2109.18	0.00649
2107.14	-0.02248	2087.77	0.00272	0.01041	2107.14	0.00673
2105.1	-0.02304	2085.71	0.00268	0.01041	2105.1	0.00716
2103.06	-0.02379	2083.65	0.0027	0.01038	2103.06	0.0072
2101.02	-0.02427	2081.59	0.00252	0.01042	2101.02	0.00676
2098.98	-0.02422	2079.53	0.00254	0.01039	2098.98	0.00636
2096.94	-0.02367	2077.47	0.00274	0.01038	2096.94	0.00623
2094.9	-0.02297	2075.41	0.00233	0.01037	2094.9	0.00636
2092.86	-0.02276	2073.35	0.0017	0.00993	2092.86	0.00647
2090.82	-0.02346	2071.28	0.00192	0.00962	2090.82	0.00604
2088.78	-0.0243	2069.22	0.00249	0.0099	2088.78	0.00541
2086.74	-0.02437	2067.16	0.00248	0.00992	2086.74	0.00523
2084.7	-0.02395	2065.1	0.00208	0.00953	2084.7	0.00536
2082.67	-0.02337	2063.04	0.00178	0.00935	2082.67	0.00582
2080.63	-0.02306	2060.98	0.00178	0.00937	2080.63	0.0063
2078.59	-0.0231	2058.92	0.00189	0.00926	2078.59	0.00636
2076.55	-0.02263	2056.86	0.00187	0.00918	2076.55	0.00643
2074.51	-0.02216	2054.8	0.00188	0.00911	2074.51	0.0064
2072.47	-0.02276	2052.74	0.00185	0.00887	2072.47	0.00589
2070.43	-0.0234	2050.67	0.00186	0.0089	2070.43	0.00535
2068.39	-0.02318	2048.61	0.00241	0.00934	2068.39	0.00507
2066.35	-0.02285	2046.55	0.00279	0.0096	2066.35	0.00501
2064.31	-0.02296	2044.49	0.00237	0.00961	2064.31	0.00505
2062.27	-0.02318	2042.43	0.00187	0.00946	2062.27	0.00497
2060.23	-0.02306	2040.37	0.00186	0.00935	2060.23	0.00511
2058.19	-0.02256	2038.31	0.00179	0.00933	2058.19	0.00571
2056.15	-0.02204	2036.25	0.00162	0.00955	2056.15	0.00624
2054.11	-0.02157	2034.19	0.00208	0.01017	2054.11	0.00637
2052.07	-0.0211	2032.13	0.00235	0.0102	2052.07	0.00622
2050.03	-0.0215	2030.06	0.00216	0.00987	2050.03	0.00584
2047.99	-0.02263	2028	0.00191	0.00975	2047.99	0.00545
2045.95	-0.02287	2025.94	0.00157	0.00934	2045.95	0.00544
2043.91	-0.02235	2023.88	0.0019	0.00857	2043.91	0.00569
2041.87	-0.02182	2021.82	0.00274	0.00833	2041.87	0.0058
2039.83	-0.02119	2019.76	0.00306	0.00928	2039.83	0.0059
2037.79	-0.02077	2017.7	0.00253	0.01041	2037.79	0.0061
2035.75	-0.02069	2015.64	0.00224	0.01074	2035.75	0.00615
2033.71	-0.02064	2013.58	0.00267	0.01031	2033.71	0.00636
2031.67	-0.02085	2011.52	0.00284	0.00978	2031.67	0.00643
2029.63	-0.02102	2009.45	0.00245	0.00992	2029.63	0.00608
2027.59	-0.02074	2007.39	0.00187	0.01001	2027.59	0.00649
2025.55	-0.02089	2005.33	0.00155	0.00943	2025.55	0.00716
2023.51	-0.02169	2003.27	0.00181	0.00887	2023.51	0.00688
2021.47	-0.02211	2001.21	0.00183	0.0083	2021.47	0.00655
2019.43	-0.02218	1999.15	0.00098	0.00779	2019.43	0.00639
2017.39	-0.02261	1997.09	0.00052	0.00792	2017.39	0.00549
2015.35	-0.02277	1995.03	0.00114	0.00812	2015.35	0.0046
2013.31	-0.02197	1992.97	0.00185	0.0081	2013.31	0.00432
2011.27	-0.02082	1990.91	0.00197	0.00837	2011.27	0.00439
2009.23	-0.02049	1988.85	0.00198	0.00884	2009.23	0.00511
2007.19	-0.0213	1986.78	0.00244	0.00896	2007.19	0.00566
2005.15	-0.02212	1984.72	0.00257	0.00838	2005.15	0.00529
2003.11	-0.02252	1982.66	0.00199	0.00802	2003.11	0.00458
2001.07	-0.02315	1980.6	0.00181	0.00874	2001.07	0.0039
1999.03	-0.02362	1978.54	0.00244	0.00983	1999.03	0.00347
1996.99	-0.02314	1976.48	0.00332	0.01046	1996.99	0.00379
1994.95	-0.02244	1974.42	0.00399	0.0109	1994.95	0.00455
1992.91	-0.02274	1972.36	0.00367	0.01076	1992.91	0.00478
1990.87	-0.02374	1970.3	0.00249	0.00946	1990.87	0.00424
1988.83	-0.0244	1968.24	0.00211	0.00869	1988.83	0.00343
1986.79	-0.02438	1966.17	0.00279	0.00944	1986.79	0.00275
1984.75	-0.02342	1964.11	0.00354	0.01012	1984.75	0.00244
1982.71	-0.02199	1962.05	0.00386	0.01002	1982.71	0.00284
1980.67	-0.02089	1959.99	0.00339	0.00944	1980.67	0.00418
1978.63	-0.0206	1957.93	0.00218	0.00857	1978.63	0.00551
1976.59	-0.02148	1955.87	0.00129	0.00815	1976.59	0.00537
1974.55	-0.02237	1953.81	0.00106	0.00811	1974.55	0.00448
1972.51	-0.02248	1951.75	0.00106	0.00783	1972.51	0.00449
1970.47	-0.02246	1949.69	0.00174	0.00762	1970.47	0.00458
1968.43	-0.02227	1947.63	0.00268	0.00727	1968.43	0.00402
1966.39	-0.02166	1945.56	0.00334	0.007	1966.39	0.00387
1964.36	-0.02136	1943.5	0.004	0.00768	1964.36	0.00429
1962.32	-0.02167	1941.44	0.00445	0.00866	1962.32	0.0046
1960.28	-0.02181	1939.38	0.00456	0.00919	1960.28	0.00476
1958.24	-0.0213	1937.32	0.0046	0.00932	1958.24	0.0049
1956.2	-0.02089	1935.26	0.00484	0.00933	1956.2	0.00492
1954.16	-0.02132	1933.2	0.00511	0.00941	1954.16	0.00474
1952.12	-0.02209	1931.14	0.00534	0.00955	1952.12	0.00448
1950.08	-0.0224	1929.08	0.00572	0.00996	1950.08	0.00407
1948.04	-0.02209	1927.02	0.00592	0.01029	1948.04	0.00357
1946	-0.02168	1924.95	0.00573	0.01008	1946	0.00359
1943.96	-0.02171	1922.89	0.00552	0.00991	1943.96	0.00406
1941.92	-0.02211	1920.83	0.00554	0.01017	1941.92	0.00434
1939.88	-0.02207	1918.77	0.00577	0.01046	1939.88	0.00458
1937.84	-0.02134	1916.71	0.00596	0.01054	1937.84	0.00521
1935.8	-0.02051	1914.65	0.00588	0.01037	1935.8	0.00581
1933.76	-0.02004	1912.59	0.00527	0.00986	1933.76	0.00584
1931.72	-0.01977	1910.53	0.00442	0.00927	1931.72	0.00566
1929.68	-0.01952	1908.47	0.00395	0.00904	1929.68	0.00559
1927.64	-0.01941	1906.41	0.00366	0.00894	1927.64	0.00542
1925.6	-0.01932	1904.35	0.00332	0.00847	1925.6	0.00541
1923.56	-0.01915	1902.28	0.00311	0.00796	1923.56	0.0058
1921.52	-0.01902	1900.22	0.00301	0.00789	1921.52	0.00608
1919.48	-0.01911	1898.16	0.00322	0.00808	1919.48	0.00597
1917.44	-0.01966	1896.1	0.00356	0.00813	1917.44	0.00592
1915.4	-0.02028	1894.04	0.00351	0.00808	1915.4	0.00613
1913.36	-0.02091	1891.98	0.0032	0.00801	1913.36	0.00604
1911.32	-0.02144	1889.92	0.00278	0.00766	1911.32	0.00554
1909.28	-0.02138	1887.86	0.00226	0.00727	1909.28	0.00535
1907.24	-0.02118	1885.8	0.00211	0.0072	1907.24	0.00545
1905.2	-0.02145	1883.74	0.00251	0.00706	1905.2	0.00527
1903.16	-0.02196	1881.67	0.00296	0.00696	1903.16	0.00494
1901.12	-0.02229	1879.61	0.00294	0.00717	1901.12	0.0047
1899.08	-0.0223	1877.55	0.00265	0.00733	1899.08	0.00464
1897.04	-0.0221	1875.49	0.0025	0.00737	1897.04	0.00473
1895	-0.022	1873.43	0.00241	0.0074	1895	0.00472
1892.96	-0.02202	1871.37	0.00228	0.00715	1892.96	0.00443
1890.92	-0.02227	1869.31	0.00224	0.00679	1890.92	0.0042
1888.88	-0.02275	1867.25	0.0023	0.00667	1888.88	0.00429
1886.84	-0.02281	1865.19	0.00243	0.00667	1886.84	0.00438
1884.8	-0.02242	1863.13	0.00259	0.00679	1884.8	0.00432
1882.76	-0.02217	1861.06	0.0027	0.00705	1882.76	0.00423
1880.72	-0.02222	1859	0.00259	0.00727	1880.72	0.0042
1878.68	-0.02234	1856.94	0.00235	0.00714	1878.68	0.00423
1876.64	-0.02233	1854.88	0.00235	0.00688	1876.64	0.00414
1874.6	-0.02224	1852.82	0.0026	0.00685	1874.6	0.00393
1872.56	-0.02208	1850.76	0.00269	0.00699	1872.56	0.00368
1870.52	-0.02207	1848.7	0.00252	0.00705	1870.52	0.00349
1868.48	-0.02266	1846.64	0.0023	0.00697	1868.48	0.0035
1866.44	-0.02319	1844.58	0.00225	0.00689	1866.44	0.00361
1864.4	-0.02306	1842.52	0.00239	0.00693	1864.4	0.00376
1862.36	-0.02274	1840.45	0.00263	0.00715	1862.36	0.00386
1860.32	-0.02263	1838.39	0.00276	0.00741	1860.32	0.0038
1858.28	-0.02278	1836.33	0.00265	0.00748	1858.28	0.00365
1856.24	-0.02283	1834.27	0.00264	0.0075	1856.24	0.00362
1854.2	-0.02268	1832.21	0.00296	0.00766	1854.2	0.00376
1852.16	-0.02249	1830.15	0.00313	0.00769	1852.16	0.00378
1850.12	-0.02223	1828.09	0.00297	0.00754	1850.12	0.00369
1848.08	-0.02196	1826.03	0.00289	0.00759	1848.08	0.00367
1846.05	-0.02197	1823.97	0.00289	0.00782	1846.05	0.00367
1844.01	-0.02254	1821.91	0.00281	0.00784	1844.01	0.00374
1841.97	-0.0228	1819.84	0.00287	0.00771	1841.97	0.00402
1839.93	-0.02249	1817.78	0.0031	0.00775	1839.93	0.00428
1837.89	-0.02232	1815.72	0.00319	0.00781	1837.89	0.00429
1835.85	-0.02224	1813.66	0.00311	0.00779	1835.85	0.00418
1833.81	-0.02198	1811.6	0.00301	0.00783	1833.81	0.00408
1831.77	-0.02176	1809.54	0.00303	0.00801	1831.77	0.00393
1829.73	-0.0219	1807.48	0.00325	0.00827	1829.73	0.0038
1827.69	-0.02204	1805.42	0.00346	0.00846	1827.69	0.00392
1825.65	-0.02205	1803.36	0.00361	0.00865	1825.65	0.00425
1823.61	-0.02211	1801.3	0.00379	0.00889	1823.61	0.00442
1821.57	-0.02197	1799.24	0.00383	0.00892	1821.57	0.00434
1819.53	-0.02186	1797.17	0.00376	0.00881	1819.53	0.00435
1817.49	-0.02187	1795.11	0.00377	0.00888	1817.49	0.00451
1815.45	-0.02178	1793.05	0.0039	0.00907	1815.45	0.00454
1813.41	-0.02157	1790.99	0.00413	0.00931	1813.41	0.0045
1811.37	-0.0214	1788.93	0.00429	0.00952	1811.37	0.00457
1809.33	-0.02142	1786.87	0.00434	0.00962	1809.33	0.00473
1807.29	-0.02138	1784.81	0.00444	0.00971	1807.29	0.00487
1805.25	-0.0211	1782.75	0.00459	0.00985	1805.25	0.00491
1803.21	-0.02079	1780.69	0.00471	0.00996	1803.21	0.00491
1801.17	-0.02075	1778.63	0.00494	0.01021	1801.17	0.00508
1799.13	-0.02082	1776.56	0.00525	0.01054	1799.13	0.00531
1797.09	-0.02058	1774.5	0.00528	0.01067	1797.09	0.00554
1795.05	-0.02011	1772.44	0.00513	0.01082	1795.05	0.00588
1793.01	-0.02014	1770.38	0.00514	0.01118	1793.01	0.00605
1790.97	-0.02072	1768.32	0.00529	0.01149	1790.97	0.00597
1788.93	-0.02047	1766.26	0.00562	0.01175	1788.93	0.00606
1786.89	-0.01972	1764.2	0.00599	0.01206	1786.89	0.00628
1784.85	-0.01952	1762.14	0.00622	0.01248	1784.85	0.00637
1782.81	-0.01967	1760.08	0.00647	0.0131	1782.81	0.0065
1780.77	-0.01973	1758.02	0.00673	0.01371	1780.77	0.00675
1778.73	-0.01953	1755.95	0.00676	0.01415	1778.73	0.00698
1776.69	-0.01883	1753.89	0.00667	0.01463	1776.69	0.00721
1774.65	-0.01807	1751.83	0.00672	0.01532	1774.65	0.00753
1772.61	-0.01811	1749.77	0.00701	0.01628	1772.61	0.00793
1770.57	-0.01844	1747.71	0.0074	0.01751	1770.57	0.00841
1768.53	-0.01808	1745.65	0.00774	0.01887	1768.53	0.00891
1766.49	-0.01742	1743.59	0.008	0.02022	1766.49	0.00939
1764.45	-0.01662	1741.53	0.00827	0.02156	1764.45	0.00988
1762.41	-0.01612	1739.47	0.00881	0.02309	1762.41	0.01041
1760.37	-0.01586	1737.41	0.00956	0.02463	1760.37	0.01104
1758.33	-0.0152	1735.34	0.01028	0.02607	1758.33	0.01173
1756.29	-0.01466	1733.28	0.01117	0.02787	1756.29	0.01245
1754.25	-0.01405	1731.22	0.01208	0.02972	1754.25	0.0132
1752.21	-0.01327	1729.16	0.01277	0.03137	1752.21	0.01414
1750.17	-0.01314	1727.1	0.01354	0.03302	1750.17	0.01549
1748.13	-0.01324	1725.04	0.0145	0.03483	1748.13	0.0171
1746.09	-0.01284	1722.98	0.01546	0.03673	1746.09	0.01879
1744.05	-0.01216	1720.92	0.01634	0.03843	1744.05	0.02069
1742.01	-0.01136	1718.86	0.01756	0.04006	1742.01	0.02283
1739.97	-0.01065	1716.8	0.01944	0.04175	1739.97	0.02526
1737.93	-0.00969	1714.73	0.02147	0.04321	1737.93	0.02773
1735.89	-0.00849	1712.67	0.02345	0.04446	1735.89	0.03015
1733.85	-0.00847	1710.61	0.02559	0.04557	1733.85	0.0331
1731.81	-0.00868	1708.55	0.02796	0.04652	1731.81	0.03595
1729.77	-0.0076	1706.49	0.03045	0.04744	1729.77	0.03844
1727.73	-0.00619	1704.43	0.03259	0.04821	1727.73	0.04115
1725.7	-0.00489	1702.37	0.03403	0.04877	1725.7	0.04389
1723.66	-0.00368	1700.31	0.03496	0.04924	1723.66	0.04655
1721.62	-0.00216	1698.25	0.03531	0.04975	1721.62	0.04895
1719.58	-0.00037	1696.19	0.03491	0.05042	1719.58	0.05103
1717.54	0.00079	1694.13	0.03394	0.05112	1717.54	0.05291
1715.5	0.00165	1692.06	0.03278	0.05173	1715.5	0.0544
1713.46	0.00368	1690	0.03157	0.05244	1713.46	0.05546
1711.42	0.00659	1687.94	0.03052	0.05334	1711.42	0.05616
1709.38	0.00986	1685.88	0.0298	0.05448	1709.38	0.05653
1707.34	0.0131	1683.82	0.02936	0.05611	1707.34	0.05671
1705.3	0.01589	1681.76	0.02932	0.05785	1705.3	0.05671
1703.26	0.01831	1679.7	0.02943	0.05937	1703.26	0.05661
1701.22	0.01963	1677.64	0.02958	0.06081	1701.22	0.05614
1699.18	0.0188	1675.58	0.02986	0.06248	1699.18	0.05522
1697.14	0.01702	1673.52	0.03011	0.0642	1697.14	0.05473
1695.1	0.01424	1671.45	0.03019	0.06565	1695.1	0.0545
1693.06	0.01213	1669.39	0.03022	0.06724	1693.06	0.05454
1691.02	0.01065	1667.33	0.03042	0.06892	1691.02	0.05477
1688.98	0.00855	1665.27	0.0307	0.0704	1688.98	0.05508
1686.94	0.00689	1663.21	0.03091	0.07185	1686.94	0.05551
1684.9	0.00426	1661.15	0.03096	0.07313	1684.9	0.05601
1682.86	0.00031	1659.09	0.03092	0.07414	1682.86	0.05679
1680.82	-0.00065	1657.03	0.03088	0.07505	1680.82	0.05799
1678.78	-0.00012	1654.97	0.03083	0.07591	1678.78	0.05932
1676.74	6e-05	1652.91	0.0307	0.07658	1676.74	0.06061
1674.7	-0.00056	1650.84	0.03049	0.07696	1674.7	0.06191
1672.66	-0.00071	1648.78	0.03018	0.07717	1672.66	0.0632
1670.62	-0.00054	1646.72	0.02966	0.07704	1670.62	0.06444
1668.58	-0.00122	1644.66	0.02911	0.07654	1668.58	0.06569
1666.54	-0.00104	1642.6	0.02861	0.0758	1666.54	0.06697
1664.5	-6e-05	1640.54	0.02808	0.07491	1664.5	0.06834
1662.46	2e-05	1638.48	0.02747	0.07385	1662.46	0.06971
1660.42	-0.00039	1636.42	0.02659	0.07211	1660.42	0.0708
1658.38	5e-05	1634.36	0.02556	0.06968	1658.38	0.07177
1656.34	0.00133	1632.3	0.02469	0.06761	1656.34	0.07282
1654.3	0.00165	1630.23	0.02373	0.0656	1654.3	0.07367
1652.26	-0.00107	1628.17	0.0226	0.06315	1652.26	0.07375
1650.22	-0.00148	1626.11	0.02155	0.06055	1650.22	0.07402
1648.18	-0.00071	1624.05	0.02064	0.05791	1648.18	0.07441
1646.14	-0.00197	1621.99	0.01978	0.05516	1646.14	0.07411
1644.1	-0.00297	1619.93	0.01906	0.05276	1644.1	0.07367
1642.06	-0.00262	1617.87	0.01833	0.05048	1642.06	0.07334
1640.02	-0.00217	1615.81	0.01757	0.04792	1640.02	0.07278
1637.98	-0.00212	1613.75	0.01695	0.04567	1637.98	0.07183
1635.94	-0.00379	1611.69	0.01627	0.04371	1635.94	0.06983
1633.9	-0.00603	1609.62	0.01558	0.04177	1633.9	0.0672
1631.86	-0.00636	1607.56	0.01518	0.03993	1631.86	0.0654
1629.82	-0.00638	1605.5	0.01495	0.03829	1629.82	0.0636
1627.78	-0.00706	1603.44	0.0146	0.03681	1627.78	0.06118
1625.74	-0.00778	1601.38	0.01421	0.03546	1625.74	0.05859
1623.7	-0.00873	1599.32	0.01398	0.03434	1623.7	0.05562
1621.66	-0.00968	1597.26	0.01388	0.03344	1621.66	0.05253
1619.62	-0.00964	1595.2	0.01374	0.03262	1619.62	0.05032
1617.58	-0.0101	1593.14	0.01358	0.03177	1617.58	0.04793
1615.54	-0.01183	1591.08	0.01352	0.03097	1615.54	0.04482
1613.5	-0.01254	1589.02	0.0135	0.03037	1613.5	0.0425
1611.46	-0.01267	1586.95	0.01348	0.02982	1611.46	0.04059
1609.42	-0.0134	1584.89	0.01353	0.02925	1609.42	0.03859
1607.39	-0.0144	1582.83	0.01371	0.0287	1607.39	0.03675
1605.35	-0.01499	1580.77	0.01397	0.02826	1605.35	0.03514
1603.31	-0.01513	1578.71	0.01433	0.028	1603.31	0.03367
1601.27	-0.01502	1576.65	0.01486	0.02788	1601.27	0.03236
1599.23	-0.01466	1574.59	0.01543	0.02777	1599.23	0.03123
1597.19	-0.01418	1572.53	0.01589	0.0277	1597.19	0.03018
1595.15	-0.01378	1570.47	0.01651	0.02762	1595.15	0.02919
1593.11	-0.01339	1568.41	0.01737	0.02748	1593.11	0.02831
1591.07	-0.01295	1566.34	0.01815	0.02746	1591.07	0.0275
1589.03	-0.01259	1564.28	0.01884	0.02752	1589.03	0.02675
1586.99	-0.01235	1562.22	0.01947	0.0276	1586.99	0.02604
1584.95	-0.01215	1560.16	0.0203	0.02772	1584.95	0.02532
1582.91	-0.01194	1558.1	0.02163	0.02786	1582.91	0.02468
1580.87	-0.01138	1556.04	0.02269	0.028	1580.87	0.02431
1578.83	-0.01033	1553.98	0.02346	0.02806	1578.83	0.02427
1576.79	-0.00984	1551.92	0.02426	0.02818	1576.79	0.0241
1574.75	-0.01001	1549.86	0.02511	0.02849	1574.75	0.02356
1572.71	-0.00899	1547.8	0.02579	0.02868	1572.71	0.02332
1570.67	-0.00759	1545.73	0.02624	0.02862	1570.67	0.02323
1568.63	-0.00678	1543.67	0.0266	0.0286	1568.63	0.02307
1566.59	-0.00566	1541.61	0.02687	0.02883	1566.59	0.02303
1564.55	-0.004	1539.55	0.02685	0.02902	1564.55	0.02307
1562.51	-0.00185	1537.49	0.02667	0.02897	1562.51	0.02322
1560.47	0.00024	1535.43	0.0266	0.02889	1560.47	0.02327
1558.43	1e-05	1533.37	0.02639	0.02876	1558.43	0.02265
1556.39	5e-05	1531.31	0.02603	0.02861	1556.39	0.02254
1554.35	0.0018	1529.25	0.02575	0.0285	1554.35	0.02296
1552.31	0.00347	1527.19	0.02543	0.02833	1552.31	0.02324
1550.27	0.00474	1525.12	0.02498	0.02815	1550.27	0.02342
1548.23	0.00595	1523.06	0.02471	0.02826	1548.23	0.02358
1546.19	0.00738	1521	0.02469	0.02856	1546.19	0.02372
1544.15	0.0086	1518.94	0.02451	0.02857	1544.15	0.02377
1542.11	0.00907	1516.88	0.02422	0.02846	1542.11	0.02379
1540.07	0.00798	1514.82	0.02416	0.02861	1540.07	0.02372
1538.03	0.00713	1512.76	0.02428	0.02884	1538.03	0.02367
1535.99	0.00785	1510.7	0.02434	0.02892	1535.99	0.02376
1533.95	0.00783	1508.64	0.02439	0.02896	1533.95	0.02367
1531.91	0.0068	1506.58	0.02457	0.02923	1531.91	0.02339
1529.87	0.00666	1504.51	0.02492	0.02963	1529.87	0.02338
1527.83	0.00664	1502.45	0.02535	0.02999	1527.83	0.0235
1525.79	0.00592	1500.39	0.02588	0.03043	1525.79	0.02345
1523.75	0.00537	1498.33	0.02665	0.03111	1523.75	0.02334
1521.71	0.00452	1496.27	0.02793	0.03222	1521.71	0.02325
1519.67	0.00342	1494.21	0.02956	0.03369	1519.67	0.02315
1517.63	0.0029	1492.15	0.03151	0.03539	1517.63	0.02305
1515.59	0.00249	1490.09	0.03425	0.03758	1515.59	0.02309
1513.55	0.00261	1488.03	0.03721	0.03986	1513.55	0.02337
1511.51	0.00327	1485.97	0.0392	0.04139	1511.51	0.02378
1509.47	0.00402	1483.91	0.04021	0.04225	1509.47	0.0242
1507.43	0.00319	1481.84	0.04084	0.04273	1507.43	0.02426
1505.39	0.0009	1479.78	0.04142	0.04285	1505.39	0.02405
1503.35	0.00111	1477.72	0.04207	0.04285	1503.35	0.02435
1501.31	0.0023	1475.66	0.04293	0.04308	1501.31	0.02485
1499.27	0.00307	1473.6	0.04423	0.04373	1499.27	0.02544
1497.23	0.00321	1471.54	0.04621	0.04499	1497.23	0.02621
1495.19	0.0037	1469.48	0.04844	0.04669	1495.19	0.02715
1493.15	0.00551	1467.42	0.05092	0.04878	1493.15	0.02827
1491.11	0.00807	1465.36	0.0544	0.05184	1491.11	0.02991
1489.07	0.01035	1463.3	0.05886	0.05602	1489.07	0.03208
1487.04	0.01205	1461.23	0.06338	0.06054	1487.04	0.03388
1485	0.01347	1459.17	0.0681	0.06556	1485	0.03501
1482.96	0.01448	1457.11	0.07325	0.0714	1482.96	0.03565
1480.92	0.01522	1455.05	0.07649	0.07538	1480.92	0.03592
1478.88	0.0162	1452.99	0.0774	0.07662	1478.88	0.03594
1476.84	0.01755	1450.93	0.07745	0.07661	1476.84	0.03599
1474.8	0.01886	1448.87	0.07684	0.07563	1474.8	0.03625
1472.76	0.01973	1446.81	0.07535	0.07361	1472.76	0.03687
1470.72	0.02107	1444.75	0.07329	0.07123	1470.72	0.03815
1468.68	0.02373	1442.69	0.07113	0.06927	1468.68	0.03998
1466.64	0.02714	1440.62	0.0695	0.06814	1466.64	0.0424
1464.6	0.03092	1438.56	0.06882	0.06791	1464.6	0.0458
1462.56	0.0351	1436.5	0.06898	0.06837	1462.56	0.04975
1460.52	0.03974	1434.44	0.06963	0.06928	1460.52	0.05376
1458.48	0.04451	1432.38	0.0704	0.07041	1458.48	0.05872
1456.44	0.04791	1430.32	0.0713	0.07171	1456.44	0.06447
1454.4	0.04965	1428.26	0.0724	0.07311	1454.4	0.06755
1452.36	0.05088	1426.2	0.07351	0.07441	1452.36	0.06858
1450.32	0.0513	1424.14	0.07438	0.07551	1450.32	0.06867
1448.28	0.05026	1422.08	0.07501	0.07647	1448.28	0.06751
1446.24	0.04797	1420.01	0.07551	0.07726	1446.24	0.06521
1444.2	0.04561	1417.95	0.07583	0.07775	1444.2	0.06293
1442.16	0.04364	1415.89	0.07582	0.07787	1442.16	0.06125
1440.12	0.04249	1413.83	0.07548	0.07765	1440.12	0.06036
1438.08	0.04179	1411.77	0.07489	0.07715	1438.08	0.06018
1436.04	0.04064	1409.71	0.07421	0.07656	1436.04	0.06045
1434	0.0403	1407.65	0.0735	0.07588	1434	0.06106
1431.96	0.04105	1405.59	0.0726	0.07498	1431.96	0.06198
1429.92	0.04173	1403.53	0.07168	0.07404	1429.92	0.06322
1427.88	0.04236	1401.47	0.07112	0.07338	1427.88	0.06453
1425.84	0.04314	1399.41	0.0709	0.07304	1425.84	0.06562
1423.8	0.04382	1397.34	0.07092	0.07297	1423.8	0.06656
1421.76	0.04456	1395.28	0.07128	0.07324	1421.76	0.06748
1419.72	0.04488	1393.22	0.07233	0.07414	1419.72	0.06822
1417.68	0.04435	1391.16	0.07431	0.0757	1417.68	0.06855
1415.64	0.04427	1389.1	0.07742	0.078	1415.64	0.06868
1413.6	0.04463	1387.04	0.082	0.08121	1413.6	0.06881
1411.56	0.0447	1384.98	0.0872	0.08429	1411.56	0.06878
1409.52	0.04443	1382.92	0.09149	0.08603	1409.52	0.06854
1407.48	0.04397	1380.86	0.09394	0.08613	1407.48	0.06818
1405.44	0.04318	1378.8	0.09393	0.08475	1405.44	0.06765
1403.4	0.04246	1376.73	0.09155	0.08206	1403.4	0.06701
1401.36	0.04231	1374.67	0.08718	0.07803	1401.36	0.06654
1399.32	0.04222	1372.61	0.08129	0.07296	1399.32	0.06621
1397.28	0.04215	1370.55	0.07454	0.0677	1397.28	0.06602
1395.24	0.04241	1368.49	0.06756	0.06286	1395.24	0.06614
1393.2	0.04331	1366.43	0.06181	0.05926	1393.2	0.0668
1391.16	0.04547	1364.37	0.05821	0.05712	1391.16	0.06815
1389.12	0.04876	1362.31	0.05643	0.05602	1389.12	0.07013
1387.08	0.05287	1360.25	0.05598	0.05564	1387.08	0.0726
1385.04	0.05741	1358.19	0.05631	0.05567	1385.04	0.07485
1383	0.06166	1356.12	0.05688	0.05587	1383	0.07615
1380.96	0.06457	1354.06	0.05759	0.05625	1380.96	0.07616
1378.92	0.06539	1352	0.05859	0.05694	1378.92	0.07485
1376.88	0.06423	1349.94	0.05976	0.05801	1376.88	0.0726
1374.84	0.06094	1347.88	0.06078	0.05916	1374.84	0.06938
1372.8	0.05584	1345.82	0.06144	0.06017	1372.8	0.06523
1370.76	0.05027	1343.76	0.06198	0.06127	1370.76	0.06092
1368.73	0.04446	1341.7	0.06272	0.06249	1368.73	0.05681
1366.69	0.03944	1339.64	0.06367	0.06367	1366.69	0.05352
1364.65	0.03619	1337.58	0.06473	0.0648	1364.65	0.05155
1362.61	0.034	1335.51	0.06586	0.06593	1362.61	0.05048
1360.57	0.03297	1333.45	0.06692	0.06693	1360.57	0.04999
1358.53	0.03337	1331.39	0.06766	0.06763	1358.53	0.04985
1356.49	0.0345	1329.33	0.06808	0.06807	1356.49	0.04997
1354.45	0.03571	1327.27	0.06844	0.0684	1354.45	0.05042
1352.41	0.03692	1325.21	0.06877	0.06861	1352.41	0.05109
1350.37	0.03804	1323.15	0.06896	0.0686	1350.37	0.05182
1348.33	0.03864	1321.09	0.06893	0.06834	1348.33	0.05262
1346.29	0.03852	1319.03	0.06852	0.06784	1346.29	0.05351
1344.25	0.03812	1316.97	0.06762	0.06716	1344.25	0.05449
1342.21	0.03798	1314.9	0.06643	0.06636	1342.21	0.05558
1340.17	0.03806	1312.84	0.06525	0.0654	1340.17	0.05675
1338.13	0.03825	1310.78	0.06418	0.06439	1338.13	0.05798
1336.09	0.03879	1308.72	0.06308	0.06343	1336.09	0.0591
1334.05	0.03957	1306.66	0.06174	0.06244	1334.05	0.05996
1332.01	0.04031	1304.6	0.06005	0.06131	1332.01	0.06062
1329.97	0.04102	1302.54	0.05802	0.06004	1329.97	0.06124
1327.93	0.04165	1300.48	0.05589	0.05883	1327.93	0.06169
1325.89	0.04217	1298.42	0.05394	0.05781	1325.89	0.06193
1323.85	0.04261	1296.36	0.05237	0.05696	1323.85	0.0621
1321.81	0.0429	1294.3	0.05131	0.05644	1321.81	0.06217
1319.77	0.04275	1292.23	0.05079	0.05634	1319.77	0.06208
1317.73	0.04195	1290.17	0.05071	0.0565	1317.73	0.06173
1315.69	0.04089	1288.11	0.05106	0.05697	1315.69	0.06117
1313.65	0.04	1286.05	0.0519	0.05785	1313.65	0.06052
1311.61	0.0394	1283.99	0.05325	0.05915	1311.61	0.05987
1309.57	0.03893	1281.93	0.05508	0.06092	1309.57	0.05924
1307.53	0.03813	1279.87	0.05727	0.06312	1307.53	0.05861
1305.49	0.03684	1277.81	0.05947	0.06537	1305.49	0.05796
1303.45	0.03513	1275.75	0.06107	0.06702	1303.45	0.05726
1301.41	0.03302	1273.69	0.06149	0.06746	1301.41	0.05651
1299.37	0.03081	1271.62	0.06055	0.06669	1299.37	0.0558
1297.33	0.02885	1269.56	0.05854	0.06512	1297.33	0.05521
1295.29	0.02735	1267.5	0.05606	0.06317	1295.29	0.0549
1293.25	0.0265	1265.44	0.05378	0.06119	1293.25	0.055
1291.21	0.02624	1263.38	0.052	0.05936	1291.21	0.05543
1289.17	0.02662	1261.32	0.05082	0.05773	1289.17	0.05612
1287.13	0.02771	1259.26	0.05024	0.05635	1287.13	0.05714
1285.09	0.02931	1257.2	0.05007	0.05517	1285.09	0.05856
1283.05	0.03111	1255.14	0.04994	0.05403	1283.05	0.06042
1281.01	0.03296	1253.08	0.04958	0.05303	1281.01	0.06253
1278.97	0.03476	1251.01	0.04883	0.05218	1278.97	0.06466
1276.93	0.03633	1248.95	0.04752	0.05117	1276.93	0.06645
1274.89	0.03746	1246.89	0.04571	0.05002	1274.89	0.06762
1272.85	0.03775	1244.83	0.04379	0.0489	1272.85	0.06806
1270.81	0.03678	1242.77	0.04198	0.04781	1270.81	0.06763
1268.77	0.03492	1240.71	0.04045	0.04683	1268.77	0.06636
1266.73	0.03299	1238.65	0.03926	0.04601	1266.73	0.06465
1264.69	0.03156	1236.59	0.0383	0.04531	1264.69	0.06296
1262.65	0.03092	1234.53	0.03751	0.04475	1262.65	0.06141
1260.61	0.03108	1232.47	0.0367	0.04422	1260.61	0.06001
1258.57	0.03195	1230.4	0.03559	0.04352	1258.57	0.05888
1256.53	0.03301	1228.34	0.0343	0.04279	1256.53	0.05794
1254.49	0.03355	1226.28	0.03312	0.0421	1254.49	0.057
1252.45	0.03352	1224.22	0.03201	0.04134	1252.45	0.05603
1250.42	0.03307	1222.16	0.03084	0.04059	1250.42	0.05499
1248.38	0.03199	1220.1	0.0297	0.03991	1248.38	0.05389
1246.34	0.03017	1218.04	0.02871	0.03936	1246.34	0.05281
1244.3	0.02787	1215.98	0.02791	0.03902	1244.3	0.05175
1242.26	0.02562	1213.92	0.02719	0.03876	1242.26	0.05077
1240.22	0.02402	1211.86	0.02657	0.03852	1240.22	0.04989
1238.18	0.02319	1209.79	0.02613	0.03837	1238.18	0.04905
1236.14	0.02276	1207.73	0.02576	0.03822	1236.14	0.04828
1234.1	0.02243	1205.67	0.02544	0.03801	1234.1	0.04759
1232.06	0.0219	1203.61	0.02518	0.03788	1232.06	0.04684
1230.02	0.02078	1201.55	0.02498	0.03791	1230.02	0.04596
1227.98	0.01903	1199.49	0.02484	0.03794	1227.98	0.04501
1225.94	0.01699	1197.43	0.02467	0.03785	1225.94	0.04412
1223.9	0.01509	1195.37	0.02451	0.0378	1223.9	0.04338
1221.86	0.01364	1193.31	0.02446	0.03784	1221.86	0.04278
1219.82	0.01271	1191.25	0.0245	0.0379	1219.82	0.04221
1217.78	0.01189	1189.19	0.0245	0.03791	1217.78	0.0417
1215.74	0.01066	1187.12	0.02447	0.03794	1215.74	0.04124
1213.7	0.00916	1185.06	0.02455	0.03801	1213.7	0.04078
1211.66	0.00795	1183	0.02467	0.03806	1211.66	0.04041
1209.62	0.00716	1180.94	0.02481	0.0381	1209.62	0.04023
1207.58	0.00667	1178.88	0.02506	0.03821	1207.58	0.04018
1205.54	0.00635	1176.82	0.0254	0.03829	1205.54	0.04021
1203.5	0.00604	1174.76	0.02581	0.03832	1203.5	0.04024
1201.46	0.00565	1172.7	0.02648	0.03851	1201.46	0.04028
1199.42	0.00508	1170.64	0.02745	0.03888	1199.42	0.04033
1197.38	0.00428	1168.58	0.02857	0.03927	1197.38	0.04031
1195.34	0.00342	1166.51	0.02989	0.03964	1195.34	0.04028
1193.3	0.00264	1164.45	0.03149	0.04006	1193.3	0.04032
1191.26	0.00203	1162.39	0.03331	0.04053	1191.26	0.04038
1189.22	0.00172	1160.33	0.03541	0.04106	1189.22	0.04043
1187.18	0.00164	1158.27	0.03777	0.04164	1187.18	0.04048
1185.14	0.00159	1156.21	0.04014	0.04207	1185.14	0.04052
1183.1	0.00154	1154.15	0.04234	0.04232	1183.1	0.04056
1181.06	0.00163	1152.09	0.04437	0.04249	1181.06	0.04065
1179.02	0.00197	1150.03	0.04624	0.04262	1179.02	0.04074
1176.98	0.00255	1147.97	0.04793	0.04281	1176.98	0.04074
1174.94	0.00325	1145.9	0.04942	0.04308	1174.94	0.04062
1172.9	0.00408	1143.84	0.05078	0.04345	1172.9	0.04051
1170.86	0.00524	1141.78	0.05196	0.04391	1170.86	0.04054
1168.82	0.00671	1139.72	0.05293	0.04447	1168.82	0.04062
1166.78	0.00845	1137.66	0.05394	0.0451	1166.78	0.04072
1164.74	0.01061	1135.6	0.05505	0.04574	1164.74	0.04081
1162.7	0.01319	1133.54	0.05603	0.04636	1162.7	0.0407
1160.66	0.0161	1131.48	0.05692	0.04702	1160.66	0.04054
1158.62	0.01933	1129.42	0.05792	0.04782	1158.62	0.04047
1156.58	0.02272	1127.36	0.05908	0.04865	1156.58	0.0403
1154.54	0.02606	1125.29	0.06034	0.04934	1154.54	0.03995
1152.5	0.02921	1123.23	0.06164	0.04996	1152.5	0.03959
1150.46	0.03217	1121.17	0.06306	0.05059	1150.46	0.03933
1148.42	0.03486	1119.11	0.06469	0.05126	1148.42	0.03922
1146.38	0.03714	1117.05	0.06664	0.05219	1146.38	0.03924
1144.34	0.03904	1114.99	0.06897	0.05347	1144.34	0.03932
1142.3	0.04073	1112.93	0.07177	0.05516	1142.3	0.03959
1140.26	0.04219	1110.87	0.07542	0.05752	1140.26	0.04005
1138.22	0.04332	1108.81	0.08045	0.06081	1138.22	0.0406
1136.18	0.04433	1106.75	0.08744	0.06523	1136.18	0.04115
1134.14	0.04534	1104.68	0.09718	0.07133	1134.14	0.04166
1132.1	0.04632	1102.62	0.11047	0.07982	1132.1	0.04224
1130.07	0.04737	1100.56	0.12782	0.09118	1130.07	0.04295
1128.03	0.04864	1098.5	0.14941	0.10578	1128.03	0.04366
1125.99	0.05007	1096.44	0.17463	0.1236	1125.99	0.0443
1123.95	0.05163	1094.38	0.20162	0.14375	1123.95	0.04486
1121.91	0.05343	1092.32	0.22731	0.16388	1121.91	0.04539
1119.87	0.05554	1090.26	0.24778	0.18066	1119.87	0.04611
1117.83	0.05789	1088.2	0.25947	0.19133	1117.83	0.04703
1115.79	0.06041	1086.14	0.26086	0.1946	1115.79	0.04806
1113.75	0.06331	1084.08	0.25272	0.19066	1113.75	0.04942
1111.71	0.06682	1082.01	0.23745	0.181	1111.71	0.05131
1109.67	0.07128	1079.95	0.21834	0.16792	1109.67	0.05377
1107.63	0.07726	1077.89	0.19816	0.15366	1107.63	0.05709
1105.59	0.08538	1075.83	0.17875	0.13983	1105.59	0.06172
1103.55	0.09619	1073.77	0.16154	0.12734	1103.55	0.06801
1101.51	0.11042	1071.71	0.14757	0.11695	1101.51	0.07648
1099.47	0.1287	1069.65	0.13734	0.1094	1099.47	0.08774
1097.43	0.15076	1067.59	0.13124	0.10503	1097.43	0.102
1095.39	0.17533	1065.53	0.12988	0.1041	1095.39	0.11874
1093.35	0.20012	1063.47	0.13449	0.10748	1093.35	0.13649
1091.31	0.22198	1061.4	0.14741	0.11691	1091.31	0.15305
1089.27	0.23747	1059.34	0.17176	0.13462	1089.27	0.16585
1087.23	0.244	1057.28	0.21052	0.16298	1087.23	0.17286
1085.19	0.2411	1055.22	0.26467	0.20311	1085.19	0.17346
1083.15	0.23028	1053.16	0.33121	0.25313	1083.15	0.1682
1081.11	0.21407	1051.1	0.40334	0.30865	1081.11	0.15876
1079.07	0.19523	1049.04	0.47131	0.36392	1079.07	0.14712
1077.03	0.1759	1046.98	0.52233	0.411	1077.03	0.13474
1074.99	0.15756	1044.92	0.54344	0.43939	1074.99	0.123
1072.95	0.1415	1042.86	0.52731	0.43936	1072.95	0.11299
1070.91	0.12874	1040.79	0.47813	0.40882	1070.91	0.10501
1068.87	0.11982	1038.73	0.41073	0.3569	1068.87	0.09923
1066.83	0.11505	1036.67	0.34135	0.29838	1066.83	0.09624
1064.79	0.11512	1034.61	0.28004	0.24494	1064.79	0.0966
1062.75	0.12137	1032.55	0.22997	0.2016	1062.75	0.10104
1060.71	0.13618	1030.49	0.1905	0.16853	1060.71	0.11121
1058.67	0.1629	1028.43	0.1596	0.14362	1058.67	0.12951
1056.63	0.20406	1026.37	0.13521	0.12447	1056.63	0.15778
1054.59	0.25902	1024.31	0.11597	0.10951	1054.59	0.19621
1052.55	0.32353	1022.25	0.10093	0.09789	1052.55	0.24265
1050.51	0.39026	1020.18	0.08909	0.08884	1050.51	0.29291
1048.47	0.44873	1018.12	0.07967	0.08165	1048.47	0.34132
1046.43	0.48617	1016.06	0.07225	0.07588	1046.43	0.38006
1044.39	0.49159	1014	0.06639	0.07124	1044.39	0.3995
1042.35	0.46325	1011.94	0.06162	0.06749	1042.35	0.39259
1040.31	0.41058	1009.88	0.05758	0.06433	1040.31	0.36043
1038.27	0.34754	1007.82	0.0541	0.06159	1038.27	0.31282
1036.23	0.2864	1005.76	0.05118	0.05931	1036.23	0.26217
1034.19	0.23396	1003.7	0.04872	0.05746	1034.19	0.21689
1032.15	0.19134	1001.64	0.04652	0.05599	1032.15	0.18008
1030.11	0.15729	999.575	0.04466	0.0547	1030.11	0.15163
1028.07	0.13027	997.514	0.0431	0.05349	1028.07	0.13003
1026.03	0.10863	995.453	0.04168	0.05248	1026.03	0.11344
1023.99	0.09116	993.392	0.04039	0.05168	1023.99	0.10043
1021.95	0.07725	991.331	0.03929	0.05099	1021.95	0.0902
1019.91	0.06633	989.27	0.0384	0.05036	1019.91	0.0822
1017.87	0.05773	987.209	0.03773	0.04987	1017.87	0.07593
1015.83	0.05083	985.148	0.03704	0.04954	1015.83	0.07088
1013.79	0.04512	983.087	0.03625	0.04919	1013.79	0.06663
1011.76	0.04048	981.026	0.03558	0.04882	1011.76	0.06306
1009.72	0.03684	978.965	0.03505	0.04856	1009.72	0.06023
1007.68	0.03383	976.904	0.03457	0.04839	1007.68	0.05799
1005.64	0.03107	974.843	0.03409	0.04828	1005.64	0.05604
1003.6	0.02864	972.782	0.03369	0.04826	1003.6	0.05435
1001.56	0.02676	970.721	0.03343	0.04831	1001.56	0.05301
999.516	0.02522	968.66	0.03322	0.04822	999.516	0.05189
997.476	0.02372	966.599	0.03306	0.04812	997.476	0.05087
995.436	0.02234	964.538	0.03306	0.04818	995.436	0.05
993.397	0.02127	962.477	0.03321	0.04828	993.397	0.04927
991.357	0.02042	960.416	0.03362	0.04843	991.357	0.04855
989.317	0.01965	958.355	0.03435	0.04876	989.317	0.04794
987.277	0.01909	956.294	0.03519	0.04936	987.277	0.04758
985.237	0.01879	954.233	0.03593	0.05005	985.237	0.04743
983.197	0.01846	952.173	0.03641	0.05047	983.197	0.04732
981.158	0.01787	950.112	0.03652	0.05064	981.158	0.04718
979.118	0.01701	948.051	0.03637	0.05084	979.118	0.04686
977.078	0.01603	945.99	0.03609	0.05104	977.078	0.04642
975.038	0.01508	943.929	0.03561	0.05113	975.038	0.04612
972.998	0.0143	941.868	0.03501	0.05125	972.998	0.04601
970.958	0.01383	939.807	0.03451	0.05146	970.958	0.04601
968.919	0.01352	937.746	0.03418	0.0517	968.919	0.04591
966.879	0.01332	935.685	0.03394	0.05186	966.879	0.0458
964.839	0.01351	933.624	0.03378	0.05196	964.839	0.046
962.799	0.01408	931.563	0.03362	0.05222	962.799	0.04641
960.759	0.01486	929.502	0.03334	0.05273	960.759	0.04674
958.72	0.01579	927.441	0.03315	0.05336	958.72	0.04691
956.68	0.01671	925.38	0.03322	0.054	956.68	0.04707
954.64	0.01753	923.319	0.03332	0.05457	954.64	0.04744
952.6	0.01815	921.258	0.03344	0.05509	952.6	0.04787
950.56	0.01834	919.197	0.03376	0.05571	950.56	0.04812
948.52	0.01814	917.136	0.03412	0.05649	948.52	0.04828
946.481	0.01773	915.075	0.03446	0.05729	946.481	0.04846
944.441	0.01723	913.014	0.03504	0.05807	944.441	0.04867
942.401	0.01669	910.953	0.03593	0.05904	942.401	0.04897
940.361	0.016	908.892	0.03707	0.0603	940.361	0.0493
938.321	0.01523	906.831	0.03845	0.06174	938.321	0.04946
936.281	0.01464	904.77	0.04005	0.06332	936.281	0.04951
934.242	0.01435	902.709	0.0419	0.06504	934.242	0.04966
932.202	0.01419	900.648	0.04432	0.06711	932.202	0.04998
930.162	0.01403	898.587	0.04769	0.0698	930.162	0.05049
928.122	0.01385	896.526	0.0525	0.0735	928.122	0.05105
926.082	0.01358	894.465	0.05979	0.07893	926.082	0.05144
924.042	0.0133	892.404	0.07083	0.08672	924.042	0.05168
922.003	0.01324	890.343	0.08688	0.09773	922.003	0.052
919.963	0.01334	888.282	0.10944	0.1135	919.963	0.05257
917.923	0.01356	886.221	0.1394	0.13504	917.923	0.0533
915.883	0.01397	884.16	0.17524	0.16172	915.883	0.05407
913.843	0.0145	882.099	0.21056	0.18994	913.843	0.05488
911.803	0.01508	880.038	0.2317	0.21155	911.803	0.05571
909.764	0.01581	877.977	0.22496	0.21685	909.764	0.05651
907.724	0.01684	875.916	0.19275	0.20317	907.724	0.05749
905.684	0.01829	873.855	0.15221	0.17811	905.684	0.05883
903.644	0.0201	871.794	0.11763	0.15221	903.644	0.06036
901.604	0.02221	869.733	0.09348	0.13162	901.604	0.06201
899.564	0.02485	867.672	0.07825	0.1175	899.564	0.06403
897.525	0.0285	865.611	0.06901	0.10867	897.525	0.06679
895.485	0.03382	863.55	0.06345	0.10347	895.485	0.07066
893.445	0.04188	861.489	0.06003	0.10042	893.445	0.0762
891.405	0.05428	859.428	0.0579	0.0988	891.405	0.08438
889.365	0.07231	857.367	0.05655	0.09818	889.365	0.09614
887.326	0.09668	855.306	0.05579	0.09815	887.326	0.11237
885.286	0.12719	853.245	0.05567	0.09866	885.286	0.13362
883.246	0.16066	851.185	0.05591	0.09953	883.246	0.15847
881.206	0.18783	849.124	0.05625	0.10057	881.206	0.18204
879.166	0.19467	847.063	0.05678	0.10177	879.166	0.19663
877.126	0.1748	845.002	0.05744	0.10286	877.126	0.19545
875.087	0.13893	842.941	0.05805	0.1039	875.087	0.17891
873.047	0.10331	840.88	0.05856	0.10525	873.047	0.15541
871.007	0.07641	838.819	0.05892	0.10673	871.007	0.13361
868.967	0.05871	836.758	0.05923	0.10813	868.967	0.11716
866.927	0.04775	834.697	0.05975	0.10967	866.927	0.10625
864.887	0.04103	832.636	0.06044	0.11135	864.887	0.09961
862.848	0.03691	830.575	0.06099	0.11301	862.848	0.09559
860.808	0.0344	828.514	0.06173	0.1147	860.808	0.09324
858.768	0.03282	826.453	0.06293	0.11646	858.768	0.09198
856.728	0.03183	824.392	0.06417	0.11833	856.728	0.09138
854.688	0.03136	822.331	0.06541	0.12036	854.688	0.09132
852.648	0.03133	820.27	0.06698	0.12256	852.648	0.09167
850.609	0.0315	818.209	0.06878	0.12491	850.609	0.09227
848.569	0.03167	816.148	0.07079	0.12749	848.569	0.09293
846.529	0.03198	814.087	0.07323	0.13048	846.529	0.09365
844.489	0.03251	812.026	0.0764	0.134	844.489	0.09462
842.449	0.03294	809.965	0.08042	0.13801	842.449	0.0958
840.409	0.0331	807.904	0.0849	0.14229	840.409	0.09696
838.37	0.03322	805.843	0.08884	0.14602	838.37	0.09816
836.33	0.03338	803.782	0.09102	0.14832	836.33	0.09947
834.29	0.03348	801.721	0.09089	0.14924	834.29	0.10086
832.25	0.03372	799.66	0.0893	0.14963	832.25	0.10244
830.21	0.03418	797.599	0.08752	0.15023	830.21	0.1043
828.17	0.03468	795.538	0.08613	0.15101	828.17	0.10612
826.131	0.03523	793.477	0.08532	0.15185	826.131	0.10768
824.091	0.03596	791.416	0.08514	0.15282	824.091	0.10914
822.051	0.03692	789.355	0.08556	0.15403	822.051	0.11094
820.011	0.03813	787.294	0.08639	0.15541	820.011	0.11333
817.971	0.03953	785.233	0.08734	0.15682	817.971	0.116
815.932	0.04122	783.172	0.08845	0.15848	815.932	0.11873
813.892	0.04347	781.111	0.0897	0.16039	813.892	0.12169
811.852	0.04633	779.05	0.09107	0.16239	811.852	0.12492
809.812	0.04981	776.989	0.09243	0.1643	809.812	0.12844
807.772	0.05373	774.928	0.09352	0.16602	807.772	0.13214
805.732	0.05718	772.867	0.09427	0.16779	805.732	0.13545
803.693	0.05903	770.806	0.09492	0.16987	803.693	0.13758
801.653	0.05881	768.745	0.09569	0.17198	801.653	0.13848
799.613	0.05703	766.684	0.0966	0.1739	799.613	0.13891
797.573	0.05485	764.623	0.09765	0.17582	797.573	0.13924
795.533	0.05329	762.562	0.09883	0.17767	795.533	0.13948
793.493	0.05266	760.501	0.10012	0.17935	793.493	0.14001
791.454	0.05246	758.44	0.10148	0.18124	791.454	0.14087
789.414	0.05238	756.379	0.10275	0.18337	789.414	0.14188
787.374	0.05296	754.318	0.10397	0.18537	787.374	0.14315
785.334	0.05437	752.257	0.10529	0.18728	785.334	0.14465
783.294	0.05605	750.197	0.10653	0.18921	783.294	0.14624
781.254	0.05752	748.136	0.10777	0.19098	781.254	0.14786
779.215	0.05874	746.075	0.10917	0.19276	779.215	0.14952
777.175	0.05971	744.014	0.11057	0.19477	777.175	0.15145
775.135	0.06019	741.953	0.11209	0.19685	775.135	0.15357
773.095	0.06005	739.892	0.11375	0.19885	773.095	0.15531
771.055	0.05983	737.831	0.11516	0.20073	771.055	0.15678
769.015	0.06004	735.77	0.11621	0.20267	769.015	0.15853
766.976	0.06077	733.709	0.11739	0.20474	766.976	0.16051
764.936	0.06177	731.648	0.11901	0.20668	764.936	0.16232
762.896	0.06266	729.587	0.1207	0.20845	762.896	0.16389
760.856	0.06362	727.526	0.12219	0.21034	760.856	0.16541
758.816	0.06487	725.465	0.12356	0.21253	758.816	0.16708
756.776	0.06613	723.404	0.12489	0.21461	756.776	0.16889
754.737	0.06724	721.343	0.12626	0.21639	754.737	0.17067
752.697	0.06824	719.282	0.12756	0.21809	752.697	0.17226
750.657	0.06927	717.221	0.12858	0.21972	750.657	0.1738
748.617	0.07044	715.16	0.12959	0.22126	748.617	0.17547
746.577	0.07157	713.099	0.13099	0.22282	746.577	0.17701
744.537	0.07277	711.038	0.13258	0.22457	744.537	0.17867
742.498	0.07413	708.977	0.13409	0.22655	742.498	0.18083
740.458	0.07547	706.916	0.13543	0.22844	740.458	0.18299
738.418	0.0768	704.855	0.13661	0.2301	738.418	0.18481
736.378	0.07817	702.794	0.13792	0.23179	736.378	0.18651
734.338	0.07966	700.733	0.13956	0.23361	734.338	0.18837
732.299	0.08122	698.672	0.14112	0.23542	732.299	0.19047
730.259	0.0825	696.611	0.14211	0.23707	730.259	0.19254
728.219	0.08345	694.55	0.143	0.23864	728.219	0.19433
726.179	0.08451	692.489	0.14448	0.24046	726.179	0.19598
724.139	0.08592	690.428	0.14607	0.24244	724.139	0.19769
722.099	0.08739	688.367	0.14724	0.24407	722.099	0.19936
720.06	0.08867	686.306	0.14829	0.24543	720.06	0.20074
718.02	0.08978	684.245	0.14917	0.24692	718.02	0.20201
715.98	0.09092	682.184	0.1499	0.2484	715.98	0.20375
713.94	0.09221	680.123	0.15089	0.24966	713.94	0.20577
711.9	0.09363	678.062	0.1523	0.25108	711.9	0.20769
709.86	0.09519	676.001	0.15398	0.25291	709.86	0.20961
707.821	0.09672	673.94	0.15524	0.25473	707.821	0.21146
705.781	0.09799	671.879	0.15597	0.25623	705.781	0.21319
703.741	0.09915	669.818	0.15677	0.25745	703.741	0.21486
701.701	0.10051	667.757	0.15805	0.25859	701.701	0.21632
699.661	0.10196	665.696	0.15954	0.26015	699.661	0.21781
697.621	0.10318	663.635	0.16087	0.26186	697.621	0.21933
695.582	0.10437	661.574	0.16194	0.26344	695.582	0.22084
693.542	0.10575	659.513	0.16291	0.26491	693.542	0.22267
691.502	0.10698	657.452	0.16369	0.26612	691.502	0.22475
689.462	0.10792	655.391	0.16387	0.26705	689.462	0.22666
687.422	0.10906	653.33	0.16399	0.26809	687.422	0.22813
685.382	0.11051	651.269	0.16478	0.26934	685.382	0.22953
683.343	0.11178	649.209	0.16591	0.27068	683.343	0.23122
681.303	0.1127	647.148	0.16682	0.27195	681.303	0.23272
679.263	0.11349	645.087	0.1677	0.27307	679.263	0.23382
677.223	0.1144	643.026	0.16862	0.27402	677.223	0.23527
675.183	0.11553	640.965	0.16934	0.27489	675.183	0.237
673.143	0.11669	638.904	0.17002	0.27614	673.143	0.23842
671.104	0.11793	636.843	0.17057	0.27763	671.104	0.23989
669.064	0.1192	634.782	0.17081	0.27874	669.064	0.2416
667.024	0.1197	632.721	0.17118	0.27946	667.024	0.24305
664.984	0.11992	630.66	0.17189	0.28013	664.984	0.24413
662.944	0.12064	628.599	0.17234	0.28081	662.944	0.24537
660.905	0.12169	626.538	0.17245	0.28152	660.905	0.2468
658.865	0.1227	624.477	0.17305	0.28236	658.865	0.24815
656.825	0.12361	622.416	0.17373	0.28304	656.825	0.24946
654.785	0.12458	620.355	0.1733	0.28341	654.785	0.25086
652.745	0.12559	618.294	0.17258	0.28376	652.745	0.2523
650.705	0.12651	616.233	0.17279	0.28442	650.705	0.25369
648.666	0.12735	614.172	0.17339	0.28547	648.666	0.25473
646.626	0.12814	612.111	0.17379	0.28653	646.626	0.25544
644.586	0.129	610.05	0.17387	0.28697	644.586	0.25652
642.546	0.12985	607.989	0.17362	0.28689	642.546	0.25797
640.506	0.13034	605.928	0.17327	0.287	640.506	0.2591
638.466	0.1306	603.867	0.17298	0.28754	638.466	0.26006
636.427	0.13112	601.806	0.17293	0.28817	636.427	0.26118
634.387	0.13172	599.745	0.17287	0.28877	634.387	0.26211
632.347	0.13242	597.684	0.17252	0.28923	632.347	0.26307
630.307	0.13345	595.623	0.17234	0.2895	630.307	0.2645
628.267	0.13435	593.562	0.17236	0.29019	628.267	0.26602
626.227	0.13455	591.501	0.17213	0.29113	626.227	0.26698
624.188	0.13411	589.44	0.17167	0.29128	624.188	0.26749
622.148	0.13387	587.379	0.17124	0.29105	622.148	0.26809
620.108	0.13431	585.318	0.17085	0.29117	620.108	0.26904
618.068	0.13498	583.257	0.17035	0.29141	618.068	0.27041
616.028	0.13545	581.196	0.16967	0.29189	616.028	0.27179
613.988	0.13571	579.135	0.16898	0.2924	613.988	0.27242
611.949	0.13576	577.074	0.16837	0.2922	611.949	0.27249
609.909	0.13565	575.013	0.16776	0.29156	609.909	0.27276
607.869	0.13566	572.952	0.16715	0.29104	607.869	0.27293
605.829	0.1358	570.891	0.16668	0.29077	605.829	0.27273
603.789	0.13579	568.83	0.16637	0.29062	603.789	0.27295
601.749	0.13571	566.769	0.16584	0.2903	601.749	0.27399
599.71	0.13593	564.708	0.16511	0.29026	599.71	0.27532
597.67	0.13618	562.647	0.16455	0.29086	597.67	0.27634
595.63	0.13615	560.586	0.16424	0.29147	595.63	0.27701
593.59	0.13619	558.525	0.164	0.29137	593.59	0.27751
591.55	0.13613	556.464	0.16347	0.29091	591.55	0.27771
589.511	0.1358	554.403	0.16291	0.29116	589.511	0.27789
587.471	0.13568	552.342	0.16273	0.29213	587.471	0.27836
585.431	0.13556	550.282	0.16234	0.29256	585.431	0.27862
583.391	0.13505	548.221	0.1614	0.29192	583.391	0.27854
581.351	0.13456	546.16	0.16044	0.291	581.351	0.27859
579.311	0.13414	544.099	0.15988	0.29052	579.311	0.27872
577.272	0.13356	542.038	0.15943	0.2902	577.272	0.27871
575.232	0.13289	539.977	0.15854	0.28989	575.232	0.27908
573.192	0.13222	537.916	0.15758	0.29021	573.192	0.2799
571.152	0.13155	535.855	0.15693	0.29092	571.152	0.28048
569.112	0.13098	533.794	0.1561	0.29063	569.112	0.28063
567.072	0.13068	531.733	0.15513	0.2897	567.072	0.28053
565.033	0.1303	529.672	0.15449	0.28952	565.033	0.28045
562.993	0.12943	527.611	0.154	0.28943	562.993	0.28027
560.953	0.12855	525.55	0.1533	0.28846	560.953	0.27964
558.913	0.12786	523.489	0.15249	0.28789	558.913	0.27908
556.873	0.1272	521.428	0.15193	0.28825	556.873	0.2791
554.833	0.12681	519.367	0.15134	0.28837	554.833	0.27942
552.794	0.12621	517.306	0.15038	0.28786	552.794	0.27926
550.754	0.1251	515.245	0.14958	0.28707	550.754	0.2785
548.714	0.12451	513.184	0.14898	0.28618	548.714	0.27827
546.674	0.12494	511.123	0.14806	0.28532	546.674	0.27912
544.634	0.12513	509.062	0.147	0.28482	544.634	0.27982
542.594	0.1243	507.001	0.14643	0.2849	542.594	0.28003
540.555	0.12325	504.94	0.14618	0.28514	540.555	0.28049
538.515	0.12248	502.879	0.14543	0.28483	538.515	0.28081
536.475	0.12194	500.818	0.14425	0.28437	536.475	0.28034
534.435	0.12165	498.757	0.1432	0.28434	534.435	0.27951
532.395	0.12148	496.696	0.14201	0.28367	532.395	0.27911
530.355	0.12116	494.635	0.14099	0.28247	530.355	0.27933
528.316	0.12049	492.574	0.14071	0.28163	528.316	0.27973
526.276	0.11961	490.513	0.14025	0.28072	526.276	0.28002
524.236	0.119	488.452	0.13926	0.27984	524.236	0.2796
522.196	0.11853	486.391	0.13839	0.27928	522.196	0.27824
520.156	0.11815	484.33	0.13746	0.2788	520.156	0.2771
518.116	0.11799	482.269	0.13651	0.27859	518.116	0.277
516.077	0.11727	480.208	0.13564	0.27808	516.077	0.27749
514.037	0.11613	478.147	0.13476	0.27693	514.037	0.27799
511.997	0.11563	476.086	0.13424	0.2759	511.997	0.2783
509.957	0.1155	474.025	0.13382	0.27496	509.957	0.27885
507.917	0.11491	471.964	0.13331	0.27435	507.917	0.27967
505.878	0.11411	469.903	0.13277	0.27426	505.878	0.28009
503.838	0.11309	467.842	0.13258	0.27404	503.838	0.27976
501.798	0.11132	465.781	0.13326	0.27407	501.798	0.27904
499.758	0.11013	463.72	0.13389	0.27447	499.758	0.2784
497.718	0.11016	461.659	0.13354	0.2748	497.718	0.27728
495.678	0.11007	459.598	0.13355	0.27543	495.678	0.27589
493.639	0.10935	457.537	0.13538	0.27609	493.639	0.27596
491.599	0.10813	455.476	0.13772	0.27589	491.599	0.27712
489.559	0.1067	453.415	0.13894	0.27606	489.559	0.27714
487.519	0.10558	451.354	0.13969	0.27808	487.519	0.27567
485.479	0.10491	449.294	0.14136	0.28109	485.479	0.27423
483.439	0.10461	447.233	0.14381	0.28394	483.439	0.27358
481.4	0.10441	445.172	0.14639	0.28665	481.4	0.27328
479.36	0.10409	443.111	0.14975	0.2893	479.36	0.27341
477.32	0.10339	441.05	0.15412	0.29242	477.32	0.27347
475.28	0.10226	438.989	0.15904	0.29676	475.28	0.27245
473.24	0.10123	436.928	0.1649	0.30183	473.24	0.27081
471.2	0.10068	434.867	0.17019	0.30512	471.2	0.27013
469.161	0.10081	432.806	0.17267	0.30566	469.161	0.27094
467.121	0.10137	430.745	0.17326	0.30561	467.121	0.27178
465.081	0.10138	428.684	0.17245	0.30525	465.081	0.27111
463.041	0.10117	426.623	0.16919	0.30292	463.041	0.26974
461.001	0.10206	424.562	0.16384	0.29779	461.001	0.26969
458.961	0.10396	422.501	0.15755	0.29155	458.961	0.2711
456.922	0.10625	420.44	0.15027	0.28624	456.922	0.27246
454.882	0.1083	418.379	0.14288	0.28203	454.882	0.27291
452.842	0.10946	416.318	0.13747	0.27818	452.842	0.27364
450.802	0.10973	414.257	0.13308	0.27471	450.802	0.27549
448.762	0.11053	412.196	0.12872	0.27207	448.762	0.27782
446.722	0.11326	410.135	0.1249	0.26946	446.722	0.28034
444.683	0.11733	408.074	0.12262	0.26739	444.683	0.28293
442.643	0.12211	406.013	0.12057	0.26606	442.643	0.28601
440.603	0.12737	403.952	0.117	0.26306	440.603	0.2904
438.563	0.1322	401.891	0.11329	0.25905	438.563	0.29558
436.523	0.13731	399.83	0.11096	0.2577	436.523	0.30039
434.484	0.14202				434.484	0.30332
432.444	0.14417				432.444	0.30481
430.404	0.14479				430.404	0.3058
428.364	0.14426				428.364	0.30492
426.324	0.14083				426.324	0.30142
424.284	0.13508				424.284	0.29613
422.245	0.12991				422.245	0.29178
420.205	0.1246				420.205	0.28804
418.165	0.1163				418.165	0.28218
416.125	0.10994				416.125	0.27899
414.085	0.10694				414.085	0.27831
412.045	0.10441				412.045	0.27679
410.006	0.10145				410.006	0.27404
407.966	0.09837				407.966	0.27075
405.926	0.09572				405.926	0.26837
403.886	0.09416				403.886	0.26686
401.846	0.09343				401.846	0.26444
399.806	0.09185				399.806	0.26186

## Sheet: Fig. 2d
Spectral Region:
LEFT = 15.766670227050781 ppm. RIGHT = -3.7562826195234216 ppm.
SIZE = 32768 ( = number of points)
In the following ordering is from the 'left' to the 'right' limits!
5% NHS func.	10% NHS func.	15% NHS func.
12382208	17424384	16609280
11489280	18100224	17702912
9437184	17227776	18305024
7565312	16322560	17178624
7548928	16162816	15994880
8687616	15511552	14909440
9891840	16465920	15847424
9707520	16904192	15572992
10498048	17039360	16171008
12898304	17936384	17207296
13410304	18616320	19148800
13565952	19501056	21532672
13668352	19910656	23277568
13688832	19329024	24846336
13496320	19255296	24670208
12509184	19161088	25161728
11464704	18669568	24682496
11489280	17760256	22937600
10723328	17903616	21524480
9007104	18153472	20316160
7507968	17072128	18034688
7712768	15556608	16912384
9617408	15441920	17436672
11751424	16461824	17674240
13094912	16203776	18251776
14188544	16625664	17776640
15310848	16154624	17813504
15970304	15777792	17285120
14655488	15933440	16322560
13066240	16994304	18014208
11853824	17072128	19439616
9809920	17141760	19992576
9035776	17039360	19959808
8855552	16736256	20201472
10260480	16384000	20373504
12689408	15462400	20729856
15069184	15740928	19742720
17940480	17108992	18526208
18956288	17530880	17879040
18108416	17604608	18583552
17170432	17248256	19697664
16855040	18661376	21282816
15822848	21135360	23261184
14426112	20246528	25354240
14016512	19464192	26644480
14614528	18419712	27729920
15007744	18948096	26828800
15331328	17793024	25354240
16560128	16945152	22900736
16396288	17145856	21925888
15339520	16740352	22339584
14385152	16093184	21475328
13971456	14860288	21680128
15269888	16162816	22843392
14635008	17264640	23257088
13733888	17788928	22290432
12464128	18071552	22622208
13406208	17817600	21716992
13066240	16007168	22024192
12906496	16523264	22302720
13180928	18628608	22564864
11493376	18857984	22216704
10285056	17661952	21991424
11071488	16691200	20811776
12337152	15400960	21639168
14401536	14602240	22851584
15884288	14168064	22601728
16814080	13959168	22228992
15642624	12689408	21983232
14372864	12251136	21590016
13008896	13529088	20692992
11661312	15065088	20303872
11517952	16134144	19279872
13045760	17219584	19177472
14241792	16777216	19173376
13348864	18112512	19103744
14221312	18542592	18182144
15863808	17391616	18223104
16035840	16289792	18169856
15941632	15085568	18485248
15777792	14548992	19865600
15335424	14393344	20766720
13799424	15613952	21524480
13611008	16789504	22487040
13688832	18366464	22478848
14249984	18653184	21536768
16080896	17932288	20869120
16973824	17850368	19251200
15921152	17289216	17727488
15532032	17260544	16105472
14532608	15413248	16990208
12828672	13742080	18378752
12787712	13291520	16670720
13115392	14426112	16289792
15015936	14516224	16777216
16060416	12369920	17342464
16994304	11079680	18223104
16994304	11218944	17235968
15425536	11620352	17178624
13283328	15163392	18714624
11120640	16699392	21082112
10608640	15126528	21602304
10596352	13070336	20475904
10752000	12029952	19578880
10403840	11710464	18767872
11210752	11624448	17035264
13357056	10612736	15302656
13897728	10862592	14700544
12091392	10403840	16437248
11214848	11386880	17522688
10735616	12701696	17719296
9179136	13758464	18673664
8310784	10752000	18845696
10350592	9965568	18239488
12128256	10022912	17756160
12689408	10522624	17977344
15278080	11808768	19062784
16510976	13152256	18788352
14503936	12619776	17510400
12066816	12980224	18825216
11251712	13713408	19116032
12427264	13934592	17539072
13189120	13877248	16388096
12427264	13508608	15900672
12017664	11997184	16584704
12345344	10137600	17014784
11304960	10321920	18030592
11198464	11485184	15802368
12181504	12812288	15081472
12894208	13684736	17088512
14397440	13717504	18829312
16609280	13770752	18862080
17211392	12500992	17969152
15011840	12115968	18276352
12001280	12128256	19943424
10354688	13070336	21176320
10166272	13570048	21352448
9846784	14077952	20316160
7884800	15527936	21340160
8105984	17494016	22110208
10653696	16388096	20492288
11583488	15007744	19636224
12345344	12386304	19619840
13467648	11722752	19570688
14184448	11255808	21303296
12111872	12169216	22614016
10788864	13598720	22142976
11075584	16056320	19742720
11124736	17858560	18722816
12652544	16801792	18132992
11517952	14057472	16752640
11735040	14319616	14647296
11980800	15867904	13889536
10305536	15544320	15052800
9826304	13398016	16666624
9891840	12595200	17399808
10358784	10792960	17506304
11022336	10694656	16949248
10428416	12111872	16171008
9523200	14786560	16236544
7491584	13918208	15945728
7426048	12484608	15523840
9261056	11829248	14999552
9302016	11739136	15749120
9408512	11530240	16629760
10895360	11067392	16379904
10379264	11829248	14979072
9125888	11907072	14548992
8667136	12951552	14925824
8835072	14614528	16007168
10403840	14884864	17178624
12029952	14942208	18087936
11993088	13955072	18280448
11997184	13869056	17494016
12349440	13213696	17879040
11472896	11919360	18808832
10563584	10797056	19447808
11689984	12296192	18923520
13541376	12087296	17768448
13811712	12857344	16887808
13410304	13889536	16928768
13914112	13287424	16310272
15310848	13279232	15654912
14360576	13619200	14303232
12574720	14557184	13922304
10485760	13283328	13631488
9887744	12079104	14245888
9752576	11726848	13996032
8691712	12410880	14594048
7991296	12161024	15757312
10076160	11137024	15781888
11354112	10489856	14647296
11280384	9879552	14716928
12435456	10223616	15888384
13688832	9936896	16314368
14200832	9715712	14745600
13651968	9752576	13520896
11182080	9703424	14245888
9662464	10522624	16007168
10252288	12779520	17145856
11907072	14331904	16633856
12775424	14893056	17592320
12021760	13963264	17911808
11718656	11563008	16453632
10764288	10469376	16433152
9363456	10031104	16109568
7290880	10727424	16203776
9093120	12070912	18284544
11124736	13910016	19095552
12681216	15253504	17555456
13828096	15527936	15413248
13848576	14798848	14454784
13107200	14487552	14651392
13369344	13590528	14614528
14102528	11857920	13209600
12296192	11087872	11997184
11554816	11780096	12759040
13234176	11190272	14569472
12754944	11100160	15486976
10928128	11497472	15794176
11448320	11550720	16142336
13017088	11468800	17145856
13451264	13697024	18145280
15011840	16121856	17571840
15249408	14733312	16957440
15458304	13881344	17321984
15106048	14823424	15663104
12242944	15400960	16646144
9179136	14618624	16830464
7499776	13824000	16347136
7778304	12165120	16158720
8060928	10350592	14979072
9396224	9633792	15773696
10600448	12156928	16715776
10645504	13049856	16384000
9551872	10227712	16891904
9306112	10641408	16609280
9068544	11202560	16719872
8765440	9895936	17330176
8855552	8658944	19054592
10522624	9629696	17743872
11657216	9613312	15392768
11304960	9338880	13496320
11587584	10289152	13369344
12914688	9756672	14168064
12820480	10059776	14557184
11403264	11243520	15237120
11321344	13447168	16830464
13029376	14180352	18350080
13402112	13471744	17633280
13381632	11431936	17018880
14577664	10166272	16130048
15613952	13164544	15982592
12365824	14417920	15654912
11550720	13746176	15265792
11812864	12283904	17682432
11296768	9650176	18268160
11116544	8196096	17887232
10706944	8740864	17809408
10100736	9719808	17068032
8794112	12492800	15908864
7053312	14393344	14336000
5595136	13365248	12619776
5484544	14139392	12034048
7135232	12279808	13316096
9596928	10612736	14950400
9797632	11157504	15106048
10317824	9445376	15237120
12173312	9814016	16613376
12255232	10018816	17899520
11022336	12574720	17494016
9461760	14692352	16539648
10096640	13615104	18059264
10559488	9261056	18419712
10743808	6696960	18571264
10018816	6914048	17588224
10825728	7970816	16650240
12783616	7393280	16166912
12365824	6029312	15355904
11223040	5558272	16162816
11862016	6725632	16670720
13262848	8122368	15642624
12697600	7110656	15351808
11595776	5988352	15364096
11223040	8413184	15552512
10702848	12034048	14430208
10317824	13238272	14307328
8798208	13168640	14409728
6963200	13213696	14622720
6127616	12693504	14143488
8347648	11264000	14417920
9359360	8830976	15826944
10674176	7708672	16474112
12603392	8310784	17387520
13152256	9068544	15859712
11571200	7475200	15171584
7630848	6819840	15540224
5595136	8458240	15052800
6098944	8544256	14000128
7380992	9609216	13611008
9625600	8753152	13365248
9924608	6926336	15441920
8527872	6336512	16285696
7483392	6488064	15679488
6905856	9228288	16048128
8790016	9678848	14364672
10080256	9723904	12165120
9355264	11018240	13189120
8212480	12034048	15593472
9506816	12640256	15433728
9945088	13754368	13357056
7999488	11485184	11202560
7319552	11423744	11112448
7962624	11177984	10846208
9515008	10993664	9285632
10424320	9183232	9109504
11554816	7483392	9674752
11608064	8548352	9617408
10997760	10059776	9379840
11427840	8032256	9494528
11792384	6430720	9621504
13611008	7159808	10485760
13631488	8503296	11550720
10555392	8138752	14405632
8982528	8953856	15458304
7958528	10100736	16199680
7553024	10412032	16252928
7430144	10211328	16089088
8253440	10956800	16158720
10870784	11014144	15683584
14286848	9416704	13168640
13438976	9359360	9822208
11636736	12828672	9138176
13377536	14258176	9498624
14352384	11812864	10313728
12087296	8331264	11276288
9555968	5853184	12251136
8118272	5148672	14028800
4907008	6881280	15847424
5099520	9076736	16687104
5095424	9768960	15712256
4894720	7131136	14536704
6819840	4083712	12853248
6664192	6524928	12972032
7413760	6737920	13533184
7319552	6213632	13279232
7839744	7172096	12075008
7102464	8204288	10637312
6471680	8093696	11751424
9056256	8318976	10874880
11640832	8581120	10125312
13324288	7913472	9134080
12890112	6979584	8646656
12623872	7565312	10199040
12374016	8126464	10559488
13332480	7991296	12660736
12292096	8839168	14286848
11288576	7630848	15028224
10641408	6496256	14499840
10973184	6881280	13856768
12451840	7659520	12591104
13864960	7725056	13103104
12750848	6823936	14983168
11862016	6193152	13574144
8839168	6475776	10268672
6279168	2953216	10428416
6025216	2736128	10489856
6021120	4898816	10399744
5165056	5722112	9097216
3985408	5120000	8937472
2674688	4911104	9728000
1470464	6049792	11452416
1810432	7282688	12726272
3039232	7852032	11153408
7184384	5607424	10850304
8212480	7168000	11677696
8077312	10911744	13066240
9093120	11141120	12963840
7585792	11567104	14020608
6205440	11210752	14868480
5677056	9617408	14364672
7159808	7360512	14430208
8392704	4976640	15024128
7024640	3035136	14708736
6590464	3592192	15130624
7286784	5349376	14176256
8880128	6434816	13840384
5595136	10256384	12701696
4739072	11923456	11059200
5763072	10420224	10559488
6410240	9449472	9773056
6967296	10362880	9646080
8028160	10629120	10436608
6057984	9543680	9789440
4157440	6651904	9576448
3756032	5857280	11431936
5713920	6217728	13664256
5021696	6475776	15101952
3895296	5705728	14753792
2609152	5869568	12701696
4374528	5185536	11550720
7954432	4976640	12845056
9207808	2629632	14581760
9654272	1777664	15458304
9691136	2957312	14258176
8716288	5693440	14229504
8093696	8712192	14856192
7225344	9551872	14581760
7147520	10215424	13516800
4739072	12201984	12460032
3481600	10842112	12046336
2822144	7626752	11743232
4313088	6156288	10747904
6082560	4198400	11436032
6864896	4403200	13762560
6914048	6053888	13832192
5861376	8388608	12472320
6184960	10788864	10964992
7430144	9969664	11575296
10465280	8650752	11546624
10616832	7696384	10571776
8794112	3514368	10788864
6512640	1413120	10354688
6025216	1691648	11059200
7409664	1703936	11132928
7266304	2424832	10584064
5046272	5025792	8990720
5914624	6549504	7069696
5144576	6713344	6922240
5410816	7356416	8261632
4481024	7102464	8015872
4423680	3768320	7462912
4829184	1613824	10067968
3497984	3080192	12652544
1589248	3608576	12210176
761856	2813952	10035200
909312	3215360	10563584
229376	3350528	10784768
524288	1159168	10297344
1458176	1519616	10735616
2342912	2174976	11669504
3772416	4485120	11456512
4984832	7053312	10780672
4591616	7798784	10784768
3788800	4739072	9830400
4820992	4485120	9252864
6455296	3379200	9916416
7929856	3379200	8978432
6942720	4239360	8486912
5160960	5271552	9256960
4812800	8114176	9490432
7749632	9080832	10063872
9596928	9039872	10178560
9547776	7987200	11628544
6983680	6680576	12353536
8339456	3346432	10448896
7512064	1748992	9236480
5001216	2670592	9719808
4268032	2625536	11292672
3981312	1347584	10997760
5308416	2215936	8523776
6426624	4169728	7254016
6459392	5582848	8736768
6483968	6127616	9523200
7868416	8077312	10801152
9101312	8859648	10887168
8790016	8945664	10285056
8609792	7917568	8122368
8638464	5939200	7720960
7532544	6053888	8212480
5230592	6422528	9887744
5767168	6860800	10416128
4231168	6291456	8998912
4636672	4321280	8151040
7131136	2646016	7700480
9355264	1605632	8876032
9142272	2125824	10260480
9076736	3559424	11767808
9031680	4972544	13582336
9687040	5472256	11104256
8863744	5783552	10678272
10772480	6762496	13381632
12713984	6455296	14397440
12984320	6422528	12644352
12369920	5742592	11550720
12222464	4427776	10022912
9871360	3125248	8835072
9703424	1634304	8871936
9830400	1277952	9576448
8351744	1822720	9293824
7135232	2551808	9453568
8491008	4272128	9506816
8519680	6152192	7950336
7864320	5267456	5476352
7254016	4083712	6483968
8388608	4587520	10043392
10567680	4198400	11079680
11374592	3907584	11644928
9625600	2973696	12242944
6565888	3907584	11874304
5029888	4526080	12324864
6021120	6230016	13299712
5480448	6758400	13307904
5578752	6328320	13496320
6598656	7962624	11956224
4513792	7798784	11141120
3735552	7520256	10502144
5177344	7729152	12021760
6709248	5955584	13709312
6651904	2699264	11710464
5652480	2433024	11255808
4546560	3280896	12787712
3911680	3452928	14139392
4435968	2187264	13873152
5926912	20480	11546624
7704576	-1007616	11415552
6787072	-1511424	11911168
5980160	1732608	11505664
5758976	5197824	11046912
5861376	5517312	11755520
7200768	3940352	10149888
7528448	2527232	9527296
6574080	1380352	8597504
4038656	2359296	7565312
3395584	3862528	8536064
3833856	7151616	10526720
5099520	7733248	11382784
7131136	6868992	12099584
9166848	6905856	11468800
11137024	6955008	10502144
12115968	9101312	10428416
12197888	8654848	9498624
12349440	7450624	7340032
10805248	6344704	6520832
10354688	5562368	6553600
9969664	6729728	4976640
9547776	7720960	5406720
7856128	8142848	4599808
4837376	5660672	6311936
4444160	3862528	8728576
6340608	3719168	9117696
7012352	2965504	10829824
8294400	2912256	13205504
8310784	638976	11907072
8474624	-1167360	11599872
8077312	-3031040	10518528
7184384	-3616768	10166272
6512640	-1142784	9785344
5378048	278528	8658944
4706304	-180224	7761920
3940352	663552	6733824
2990080	2756608	6656000
3424256	6275072	7860224
5201920	6545408	7905280
7643136	4792320	8880128
7778304	4124672	10997760
8749056	2830336	11440128
10260480	2924544	10047488
9682944	2998272	8003584
9375744	2015232	6197248
8159232	2097152	7131136
7864320	2686976	6340608
9097216	3006464	4669440
9179136	3235840	4530176
10219520	4800512	3825664
9940992	5263360	4018176
8110080	4706304	5443584
5697536	5840896	6828032
5390336	3670016	6496256
5423104	1105920	8138752
7659520	3158016	9687040
8073216	4546560	11993088
7135232	4952064	12873728
7860224	4440064	13316096
8847360	2859008	13504512
7004160	643072	12017664
7225344	-1179648	10141696
8224768	-3780608	8486912
9416704	-3047424	5685248
9187328	409600	4055040
9195520	2969600	4603904
5865472	4120576	5537792
3735552	2973696	5107712
2555904	2158592	5050368
0	3125248	6012928
1007616	4276224	5337088
5455872	5001216	7720960
7020544	7327744	9355264
6430720	8138752	8769536
8372224	7495680	8646656
6668288	7315456	7634944
6303744	7372800	5955584
7176192	7782400	6246400
6701056	8929280	6782976
5623808	8400896	6987776
6193152	5124096	6631424
6815744	2564096	8028160
6139904	2101248	9027584
4702208	2777088	8568832
6311936	3321856	8740864
7852032	3264512	9678848
7950336	4063232	8761344
6074368	3371008	8470528
6668288	3534848	8790016
9064448	5713920	9306112
7548928	4964352	10162176
4845568	2506752	9969664
3723264	1785856	8359936
3756032	245760	5779456
4550656	778240	3649536
3289088	-196608	3686400
2367488	-290816	4665344
-774144	2813952	5287936
-2752512	3801088	7966720
-184320	2850816	8933376
2002944	4186112	9498624
4591616	5660672	9785344
3989504	6283264	10002432
4333568	5455872	8986624
4669440	3182592	8368128
4210688	1769472	9117696
4440064	1204224	8593408
3719168	5312512	7806976
4026368	10149888	7880704
5079040	10407936	8286208
3997696	7077888	9068544
3153920	5967872	8228864
987136	6279168	7794688
-1507328	6410240	5795840
-786432	6467584	6389760
3534848	5816320	7045120
5038080	5042176	6995968
5038080	2199552	7254016
3313664	1626112	7499776
5296128	2035712	8228864
7098368	409600	9039872
5492736	2711552	9748480
4661248	4485120	8507392
2904064	3174400	5881856
675840	3338240	4087808
-724992	2850816	5681152
-1601536	-118784	8134656
-1437696	-966656	9261056
196608	-1478656	8503296
1470464	380928	7598080
1384448	2625536	8028160
1122304	4976640	10178560
2420736	6483968	11030528
5636096	6860800	13045760
6893568	7340032	12832768
3776512	8654848	9445376
2502656	9928704	6217728
4759552	7663616	6017024
5201920	6074368	7172096
3350528	5509120	6361088
3588096	5836800	5390336
4448256	6504448	3747840
2801664	6565888	3371008
2637824	5533696	5414912
2650112	3493888	7004160
2740224	3452928	6270976
5599232	4116480	5259264
6152192	3129344	5406720
6262784	4280320	6008832
6090752	4898816	6361088
3059712	3620864	8069120
2412544	4624384	8605696
3309568	5652480	7909376
5107712	5906432	6242304
7819264	5922816	5672960
8228864	5591040	6209536
7839744	6561792	7720960
7045120	7032832	7360512
5697536	6156288	8536064
5013504	3895296	6938624
5390336	3063808	6340608
6447104	3842048	7143424
5206016	4014080	7770112
3117056	5730304	10158080
3469312	6025216	12947456
3305472	4415488	12476416
3698688	569344	9023488
5410816	-73728	5767168
5279744	1298432	3534848
3592192	2895872	1810432
2564096	4050944	3481600
2506752	4718592	6344704
1540096	5562368	5578752
1585152	4177920	3985408
3448832	3825664	2879488
4182016	1769472	2854912
4530176	1077248	5398528
6512640	2211840	7254016
8101888	4874240	6156288
8495104	6922240	5447680
6709248	8708096	6750208
7077888	8462336	8327168
7659520	6119424	9203712
4579328	4136960	9019392
3465216	7286784	8966144
1662976	8179712	8237056
360448	8835072	7745536
1253376	10870784	7319552
1773568	9584640	7491584
3956736	7593984	9523200
4292608	5640192	8273920
4452352	3072000	6803456
4333568	2850816	5603328
4145152	2805760	4165632
4481024	4227072	4751360
5611520	6778880	4272128
7151616	4726784	4816896
7614464	3149824	6422528
7577600	3661824	6295552
5722112	5287936	5566464
4587520	6365184	4038656
3514368	4857856	3268608
3432448	3653632	4124672
4313088	4354048	4517888
3567616	3764224	5992448
1888256	3596288	6868992
1011712	2592768	7819264
1093632	1339392	6840320
1015808	2707456	5378048
2125824	2244608	5054464
1855488	-417792	6860800
626688	40960	6791168
-1622016	1183744	5435392
-2318336	782336	5861376
-2711552	983040	6340608
-1978368	1077248	6688768
-1089536	675840	4833280
1241088	614400	3936256
2437120	417792	4145152
6438912	-892928	4665344
8069120	-606208	4198400
7139328	573440	5042176
6348800	1748992	7217152
6729728	2310144	7544832
5627904	3178496	4784128
4431872	2338816	3534848
4399104	1687552	2940928
2867200	933888	2469888
2854912	1347584	4837376
3289088	1089536	4055040
3813376	-729088	3108864
5341184	-1302528	3293184
5746688	466944	3612672
5607424	2154496	4943872
6426624	2887680	5423104
8224768	2228224	5758976
6545408	1171456	5541888
5111808	-421888	5791744
6397952	-352256	6242304
3645440	241664	6582272
4059136	204800	7671808
5603328	-1294336	9289728
5013504	-1376256	9318400
5001216	176128	7335936
6332416	3272704	4698112
6115328	2617344	3870720
6541312	1216512	5459968
5046272	-913408	5488640
5763072	-937984	5967872
10817536	-1118208	6127616
12677120	-1384448	6897664
11411456	-360448	7630848
7561216	-610304	8327168
5111808	-2301952	7786496
3448832	-4030464	7495680
3686400	-3141632	6770688
4382720	-368640	5910528
4263936	196608	5836800
4644864	1093632	4481024
2052096	3158016	2375680
-352256	831488	2383872
-1605632	-3063808	1392640
-1892352	-1593344	3502080
274432	1556480	5517312
188416	1318912	6656000
1540096	-651264	8085504
4182016	-1368064	7004160
6451200	-1404928	5582848
5545984	225280	6033408
5079040	708608	6443008
3313664	999424	6504448
5128192	2125824	5206016
9826304	647168	2220032
9969664	-770048	1806336
6971392	1658880	2838528
6012928	5029888	4521984
4575232	4653056	5386240
2723840	3051520	4616192
2584576	2609152	1437696
5951488	1716224	524288
8630272	1048576	1691648
8163328	1060864	2809856
5541888	4505600	2973696
3809280	5558272	2867200
5402624	5115904	4395008
6410240	2813952	7274496
5861376	311296	8998912
6057984	-1228800	7487488
8794112	-1413120	4571136
7794688	1019904	3862528
6397952	3510272	4493312
3694592	2355200	5201920
2269184	3186688	4304896
3526656	3645440	2404352
5824512	5750784	2363392
6705152	7049216	3141632
4116480	7454720	3874816
2904064	5545984	3211264
3108864	4120576	1212416
2764800	4276224	1986560
3362816	3227648	3604480
6144000	2170880	4481024
7606272	901120	6688768
6529024	-544768	8536064
7626752	593920	8454144
8314880	561152	6098944
7393280	1339392	5337088
6082560	3383296	6701056
5210112	3809280	7835648
5386240	2863104	5718016
4087808	1728512	3743744
4280320	1798144	4575232
5877760	3198976	6881280
6418432	3444736	8040448
7929856	3534848	8953856
9322496	512000	8388608
5771264	-1441792	7532544
3805184	-1163264	5877760
2433024	-544768	3649536
311296	-1040384	3686400
684032	-2134016	3493888
1818624	-1077248	4268032
3448832	-106496	5087232
4235264	-917504	5234688
4263936	-1355776	5169152
3764224	-86016	4280320
4231168	-77824	6291456
5218304	-606208	8282112
2297856	-532480	9527296
1429504	-49152	7962624
1937408	507904	5861376
2228224	-364544	4927488
3104768	405504	5955584
4325376	1024000	4816896
3006464	1687552	2768896
3657728	2813952	3710976
3284992	1159168	4317184
3428352	954368	4997120
5136384	782336	4153344
5877760	2191360	4534272
5296128	2502656	3358720
5115904	3162112	1220608
6332416	1966080	2146304
6127616	839680	3227648
8093696	356352	4554752
8957952	-102400	5730304
6430720	-462848	5648384
4235264	200704	4644864
3813376	389120	5300224
4919296	-1982464	5902336
3383296	-1937408	4980736
2260992	917504	4407296
1044480	2670592	4755456
-151552	3436544	7118848
552960	3846144	9535488
733184	3686400	10088448
-1331200	2207744	8540160
-3198976	851968	7237632
-3526656	-397312	5783552
-2916352	-716800	5226496
-204800	16384	5140480
2478080	561152	6098944
2752512	188416	8036352
1978368	159744	8458240
909312	-290816	7790592
2711552	-897024	6103040
4427776	-2105344	4956160
3612672	-1183744	4640768
487424	2564096	5083136
274432	3207168	6500352
3825664	466944	5226496
5767168	-524288	3973120
7430144	-532480	1810432
7856128	327680	1028096
5849088	180224	1167360
2633728	983040	2445312
3575808	2179072	2306048
4243456	708608	905216
4263936	1196032	921600
5038080	2465792	2961408
4423680	3022848	3072000
4001792	622592	2813952
2306048	-2142208	1835008
3211264	-1110016	3293184
3731456	147456	4026368
3723264	2621440	4648960
4775936	5980160	4767744
4218880	5361664	4825088
3588096	2273280	4288512
4796416	8192	3137536
3969024	-2039808	3723264
3309568	-2813952	3952640
5562368	-4239360	5267456
5148672	-2535424	4108288
3325952	-1224704	2789376
2863104	2240512	3629056
2658304	3457024	6397952
3031040	2289664	7897088
4853760	3170304	7094272
3641344	3710976	4853760
1986560	3436544	4849664
737280	2957312	4395008
389120	3153920	4796416
221184	3502080	3448832
2859008	2899968	-495616
4521984	1208320	-897024
2899968	2547712	380928
2752512	5111808	634880
4481024	6533120	1716224
5746688	7331840	1228800
6422528	6430720	98304
8032256	5636096	204800
6565888	4710400	155648
2850816	3096576	-622592
1802240	1466368	1122304
3092480	1404928	839680
3596288	704512	1228800
3936256	-1757184	1478656
3792896	-2543616	1699840
5648384	-737280	479232
5144576	-610304	1646592
4939776	-1593344	954368
5296128	-2101248	942080
6336512	-1630208	2383872
6774784	1323008	2838528
5967872	2379776	3530752
4997120	983040	4210688
3186688	1236992	5341184
4300800	3653632	6873088
4681728	5328896	6131712
3616768	5296128	5603328
3207168	5025792	7270400
3014656	4919296	6918144
167936	2682880	7155712
-1150976	1081344	6754304
-1216512	1683456	5287936
-1245184	2224128	4517888
-434176	1667072	3231744
-163840	-503808	3719168
794624	-1073152	4669440
1896448	327680	4808704
2326528	1912832	1974272
2072576	1208320	-122880
2744320	528384	1507328
2945024	-1523712	2519040
3428352	-1875968	4337664
3276800	-2859008	6049792
2895872	-4108288	5816320
1855488	-5341184	4009984
851968	-3158016	4288512
-1212416	-1363968	5009408
-1150976	-2781184	4636672
1368064	-3342336	5189632
4190208	-3805184	5009408
4493312	-2392064	5013504
5619712	-278528	3555328
5685248	81920	2904064
5193728	1658880	4022272
4128768	847872	3575808
3735552	-32768	1802240
2547712	-430080	425984
1044480	-516096	1044480
319488	-905216	2502656
1773568	-3125248	3346432
4984832	-6647808	3477504
5115904	-5435392	1789952
3244032	-2932736	1093632
1269760	-827392	1568768
-1130496	1286144	2478080
-1941504	3026944	2953216
-1200128	3792896	3981312
-1822720	4288512	3874816
-2035712	2547712	3403776
-1814528	-1945600	4218880
-2940928	-1523712	4419584
-2138112	-487424	2797568
610304	94208	1159168
-57344	139264	1601536
-1093632	1404928	3551232
536576	1290240	4890624
1622016	3100672	4530176
1785856	5230592	2113536
2064384	4440064	1126400
1159168	4014080	2179072
2215936	3551232	2748416
4059136	1232896	1904640
3895296	1572864	786432
1605632	1777664	438272
450560	3600384	991232
-323584	2232320	319488
2011136	-24576	876544
2740224	1089536	2314240
966656	1056768	3411968
1228800	2109440	4284416
2617344	966656	1802240
3624960	-131072	778240
4493312	-126976	-143360
2195456	-290816	-1564672
1740800	-1343488	-1712128
2990080	-2740224	-528384
2158592	-5091328	884736
647168	-4739072	1032192
-3153920	-2654208	-483328
-2899968	339968	-1617920
-1069056	2527232	180224
16384	2502656	-757760
643072	2154496	-479232
2285568	-569344	413696
2105344	-1134592	794624
-196608	1744896	577536
2461696	4190208	679936
4829184	3334144	143360
7262208	3588096	-1445888
5308416	4284416	-2977792
3244032	3735552	-2424832
2314240	3035136	-901120
1609728	2719744	618496
1695744	1826816	2957312
1404928	688128	4448256
-122880	577536	3399680
176128	-700416	2289664
2719744	-1363968	806912
3866624	-3239936	290816
4591616	-4173824	-475136
4980736	-3346432	-1265664
4718592	-2727936	405504
4325376	-3256320	-73728
2994176	-2629632	-606208
1118208	-880640	815104
2506752	-2924544	1138688
2719744	-3174400	-73728
3264512	-1294336	-720896
3952640	-2158592	-565248
5144576	-2015232	-1359872
4079616	73728	-1769472
2977792	2502656	-1204224
3248128	585728	-2527232
2809856	-585728	-1691648
1908736	-671744	-430080
270336	-958464	-696320
708608	-3362816	-1150976
2609152	-4431872	-126976
3141632	-4276224	1961984
3543040	-2932736	3215360
2379776	-2490368	5799936
69632	-1720320	4399104
-1622016	-3133440	3305472
-3944448	-1687552	3575808
-4321280	-1114112	3784704
-1277952	-1183744	3121152
-1150976	-2609152	2498560
-716800	-3387392	1961984
-212992	-2887680	2752512
315392	-2093056	2879488
2191360	-2523136	679936
3084288	-2846720	-937984
4395008	-1445888	-307200
4947968	344064	868352
4804608	-401408	1183744
4255744	-1728512	933888
2658304	-2879488	1216512
581632	-2990080	1454080
-733184	-2621440	-581632
-909312	2695168	-2326528
-905216	4931584	-3280896
-1265664	3919872	-4063232
-1200128	2551808	-4104192
-512000	2076672	-3973120
577536	458752	-3002368
319488	-573440	-2392064
-806912	-1544192	-1232896
-1183744	-1630208	176128
-233472	-2101248	741376
155648	-2670592	-991232
1081344	-1880064	-1089536
3006464	-1470464	-81920
3608576	-1134592	364544
2527232	-3858432	-249856
2412544	-5144576	-724992
4538368	-3526656	-876544
7168000	-794624	163840
7458816	909312	1654784
6529024	1994752	1097728
4456448	1273856	-258048
5857280	2191360	-974848
5263360	3473408	151552
3227648	2682880	1617920
2854912	987136	1019904
1421312	897024	172032
233472	3186688	-126976
-1024000	4485120	-139264
-2863104	3252224	360448
-3309568	2027520	49152
-1789952	794624	-868352
-2265088	1019904	-540672
-1138688	-573440	-1474560
1515520	671744	-3141632
4694016	888832	-1974272
5079040	-1871872	-1515520
4091904	-4595712	-1773568
2441216	-2957312	-1077248
1220608	-2109440	-1957888
3080192	-2527232	-3645440
4296704	-1499136	-3649536
3416064	-172032	-794624
3239936	-45056	-1339392
2908160	-49152	-4587520
2002944	-385024	-5009408
3756032	-2416640	-4063232
5255168	-2859008	-2707456
5402624	-1654784	-2183168
5939200	-663552	-1703936
4382720	-53248	-1175552
1875968	-151552	-1105920
-434176	2371584	73728
-1110016	2244608	1400832
-827392	1785856	1429504
-618496	2678784	1810432
942080	1851392	2801664
1548288	290816	4022272
2031616	217088	2809856
2605056	532480	3207168
1667072	-237568	2637824
1060864	-1679360	3842048
2482176	-2174976	3342336
3149824	-2433024	1163264
835584	-5230592	1220608
36864	-4698112	3629056
405504	-3694592	3178496
495616	-3592192	3088384
2256896	-2236416	1449984
2228224	864256	-180224
4698112	1118208	557056
7151616	1880064	716800
5378048	1220608	-638976
4288512	679936	-823296
4124672	602112	-1032192
5652480	835584	-290816
6852608	1196032	-741376
7745536	352256	-2514944
8691712	512000	-3526656
6627328	434176	-2113536
5357568	2412544	-1433600
7413760	2375680	-3149824
6524928	-1351680	-3371008
4460544	-2822144	-3186688
2220032	-1712128	-2396160
-1056768	-1040384	-2957312
-5169152	-1277952	-2945024
-6275072	-1486848	-1572864
-2355200	622592	942080
-266240	700416	851968
-442368	-307200	-106496
-2363392	-4448256	684032
-3862528	-7958528	573440
-2048000	-9469952	2146304
-1630208	-7925760	2813952
-1101824	-3272704	2093056
-1572864	-1740800	1155072
-1310720	544768	626688
-1748992	1642496	-81920
-450560	729088	-1716224
1540096	1277952	-3031040
3129344	1814528	-5332992
3194880	3047424	-4939776
3330048	2494464	-839680
3653632	-98304	1552384
2342912	-1060864	-1241088
2154496	-393216	-1945600
2113536	-516096	90112
446464	-471040	233472
794624	-839680	61440
1732608	45056	1507328
1662976	544768	2211840
1892352	-905216	1888256
2580480	-1908736	-905216
2281472	-2076672	-2465792
2965504	-1081344	385024
2281472	143360	487424
188416	389120	-1900544
-24576	331776	-1241088
-942080	-438272	-53248
-49152	-548864	-1843200
430080	-2678784	-3219456
589824	-2572288	-2596864
1404928	-368640	-1269760
1744896	-987136	-1736704
2015232	-3489792	-2015232
1396736	-3387392	-3735552
2707456	-3244032	-3420160
221184	-3584000	-3973120
-942080	-1265664	-3657728
1576960	-1335296	-2793472
4284416	-1884160	-3072000
4624384	-749568	-1810432
5693440	-409600	-692224
6299648	-1855488	245760
5758976	-2002944	-335872
4218880	-2396160	-1990656
1146880	-1572864	-2023424
-270336	-1048576	303104
-311296	-1871872	-90112
3051520	-2441216	-548864
5390336	-2813952	114688
3289088	-778240	-290816
1617920	237568	-1650688
3092480	-1986560	-577536
3297280	-2617344	110592
2355200	-4124672	-507904
2359296	-3543040	-2605056
3698688	499712	-3391488
2097152	2633728	-2990080
-147456	3354624	-2150400
-475136	2441216	-1482752
98304	913408	-2695168
-659456	-729088	-2797568
-892928	-352256	-2600960
339968	2609152	-1650688
1769472	3145728	-331776
5050368	3665920	102400
6012928	2768896	290816
5230592	270336	929792
3649536	-28672	3002368
2338816	630784	2994176
2605056	-1724416	4313088
2994176	-2670592	4395008
3493888	-962560	3391488
2252800	-208896	3399680
2961408	-929792	2957312
3579904	-2011136	884736
3792896	-1228800	1368064
2625536	1503232	2748416
2355200	5160960	3231744
503808	4902912	847872
-376832	-90112	1097728
573440	-3387392	593920
2494464	-3579904	2150400
2826240	-1572864	3526656
2265088	-544768	1818624
3481600	-294912	-1175552
3555328	1110016	-3436544
2940928	-712704	-2506752
3125248	-512000	-2183168
3575808	49152	-163840
2232320	-331776	1388544
1740800	1372160	2482176
-249856	1384448	4182016
-376832	1052672	4329472
225280	1097728	3026944
126976	401408	1179648
2719744	704512	163840
4272128	2465792	3051520
2908160	3211264	4481024
4231168	2031616	3211264
3395584	2564096	1720320
3514368	1323008	897024
4808704	-1384448	270336
4128768	-425984	32768
3211264	12288	-2490368
3760128	708608	-2633728
3969024	372736	-1642496
2981888	-454656	-688128
1294336	-569344	-1798144
462848	-1613824	-933888
-61440	-1445888	-1114112
2961408	-102400	-3313664
4710400	1863680	-2461696
1376256	4440064	-3518464
-561152	4980736	-3211264
1396736	1380352	-2215936
1822720	-3219456	-2445312
4132864	-4055040	-3944448
4730880	-3858432	-3031040
3162112	-3395584	-1622016
3092480	-3747840	-651264
5181440	-3137536	-503808
5726208	-2174976	708608
3178496	-3198976	475136
2379776	-3092480	237568
1425408	-3907584	-69632
-761856	-3256320	-925696
-1359872	-4677632	-401408
-757760	-4452352	-1683456
163840	-3973120	-1994752
-757760	-3551232	-1384448
-651264	-2494464	-892928
1757184	-2039808	196608
1454080	-2428928	1761280
-155648	303104	2224128
724992	2826240	2748416
3072000	446464	1961984
6467584	-933888	1212416
4808704	-1671168	548864
3268608	-2736128	913408
5435392	-3702784	1486848
4714496	-1351680	2269184
2347008	-823296	2105344
671744	-1581056	2142208
-1228800	-1302528	3014656
-438272	-2224128	2940928
745472	-3452928	1572864
-884736	-3276800	929792
-2596864	-2576384	-196608
-3510272	-1294336	-1740800
278528	-4096	-2584576
876544	-1126400	-1896448
-344064	-2654208	-1519616
-315392	-4423680	-1552384
966656	-6344704	-2555904
2629632	-5955584	-2170880
1306624	-5214208	-1187840
561152	-4485120	-1310720
1531904	-3403776	-1814528
1261568	-2351104	-1740800
978944	-290816	-2273280
2023424	-454656	-1462272
3457024	0	-2519040
3469312	565248	-5812224
2121728	995328	-5238784
1261568	999424	-3469312
-458752	-2326528	-3305472
-606208	-4182016	-2592768
1564672	-1937408	-2248704
3002368	-1949696	-372736
3346432	-2859008	-761856
2199552	-3620864	-1515520
720896	-5849088	-1851392
3211264	-6160384	-2048000
5193728	-3784704	-3190784
4554752	-753664	-4964352
2719744	1114112	-4800512
2547712	-962560	-2154496
3751936	-3379200	-2465792
3678208	-3637248	-4030464
4411392	-3497984	-4550656
3915776	-3563520	-3887104
2424832	-4149248	-4497408
1683456	-3403776	-3436544
1568768	-2363392	-2093056
2662400	-1839104	-1040384
3960832	-3203072	-1654784
3436544	-5943296	-3416064
2519040	-6418432	-3649536
1073152	-4894720	-4231168
1990656	-3899392	-4096000
307200	-3313664	-4304896
-3739648	-3321856	-4706304
-3854336	-3194880	-5537792
-4042752	-3350528	-4173824
-4718592	-2695168	-2203648
-5832704	-2076672	-3575808
-7245824	-3137536	-4579328
-7266304	-2433024	-3751936
-5828608	-1630208	-1183744
-3702784	98304	36864
-3350528	-2256896	-32768
-1900544	-4382720	499712
1294336	-5332992	270336
2342912	-5681152	-413696
1355776	-5767168	-36864
-638976	-6488064	-1511424
659456	-6971392	-2768896
1478656	-3878912	-2072576
495616	-860160	-1843200
-2322432	1069056	-954368
-2859008	712704	155648
-1585152	-53248	-618496
315392	-671744	-1339392
569344	-1253376	-1343488
385024	-999424	-3035136
-159744	-909312	-3915776
-1241088	-933888	-3764224
61440	-434176	-4685824
-954368	-311296	-2818048
-3198976	-1126400	-1970176
-1134592	4096	-2224128
892928	651264	-3198976
-450560	1552384	-3153920
200704	974848	-1490944
933888	1531904	-1114112
1523712	1753088	-978944
2916352	1802240	-2334720
3117056	-2035712	-4296704
2244608	-4804608	-3608576
-155648	-4943872	-3018752
-462848	-4456448	-3391488
163840	-3837952	-3579904
-1429504	-1499136	-4567040
-1556480	-1196032	-5963776
-815104	-1744896	-5029888
-1552384	-1970176	-4427776
-1671168	-1773568	-3411968
-2252800	-3014656	-3481600
-806912	-2228224	-2727936
167936	-2691072	-3371008
1421312	-5607424	-4956160
1761280	-7241728	-5632000
1994752	-6201344	-4485120
-573440	-1781760	-2076672
-458752	-1568768	-1695744
1142784	-708608	-409600
3301376	450560	-1257472
2002944	-1003520	-3956736
958464	-917504	-4231168
-471040	1630208	-4538368
-733184	1224704	-4067328
-372736	-1089536	-2752512
868352	-3592192	-2211840
2928640	-5210112	-3076096
3911680	-5816320	-2170880
5324800	-6111232	-2088960
5697536	-3461120	-3760128
3534848	-1945600	-4034560
2174976	-159744	-4038656
1765376	757760	-3043328
5079040	-1359872	-2793472
6041600	-3313664	-1327104
4743168	-1515520	1155072
4001792	872448	1396736
2994176	1085440	-167936
-81920	-573440	-2990080
-1007616	-3276800	-3276800
155648	-3440640	-4419584
2330624	-2797568	-6090752
2473984	-2760704	-5758976
651264	-4370432	-4988928
-155648	-5947392	-6070272
-888832	-4476928	-7790592
-143360	-3133440	-7819264
-946176	-3043328	-5484544
-2715648	-2617344	-3567616
-2330624	-3325952	-4382720
-1282048	-5574656	-5206016
135168	-5402624	-4808704
-614400	-3469312	-3870720
-1609728	-1835008	-3993600
-2809856	-2179072	-5169152
-3235840	-2551808	-5443584
-3272704	-3698688	-6909952
-2408448	-4718592	-7213056
-3231744	-2482176	-5591040
-4415488	-1163264	-3665920
-4362240	-712704	-4366336
-5017600	-1703936	-4395008
-4292608	-1736704	-4599808
-4329472	-2678784	-6324224
-2424832	-3485696	-6356992
-2269184	-3325952	-4513792
-3489792	-1695744	-2703360
-2367488	-1048576	-3063808
-892928	-1044480	-4366336
-1458176	-1961984	-5230592
-815104	-2514944	-3067904
131072	-2224128	-2801664
532480	-2891776	-3756032
1691648	-2859008	-3301376
3039232	-2535424	-3919872
3289088	-196608	-3780608
1572864	1269760	-3883008
-1105920	2449408	-3358720
-2654208	3047424	-4698112
-2383872	2523136	-2793472
-1744896	1794048	-1507328
-1732608	-1466368	-2150400
-434176	-3727360	-3076096
-929792	-2404352	-3747840
-389120	-2957312	-3088384
1662976	-2478080	-4325376
3149824	-1507328	-6868992
1626112	-561152	-6975488
688128	-1998848	-6426624
1146880	-3145728	-6811648
1118208	-4378624	-6238208
495616	-6197248	-4927488
409600	-4939776	-4718592
1642496	-4440064	-6803456
94208	-4694016	-6115328
-593920	-3907584	-6782976
-1089536	-3555328	-6094848
-1011712	-1847296	-5431296
-634880	745472	-5173248
-897024	65536	-5079040
-1249280	-630784	-3559424
1728512	409600	-1986560
1388544	-122880	-2711552
1089536	-798720	-3022848
-790528	-1032192	-3239936
-2871296	606208	-1880064
-6090752	-634880	-860160
-6602752	-3629056	-2813952
-6475776	-5210112	-3264512
-4534272	-4657152	-2093056
-1814528	-2523136	-839680
-245760	-552960	-1855488
1634304	65536	-3567616
1699840	-843776	-5177344
700416	1163264	-6602752
-753664	1855488	-6762496
-765952	3969024	-7688192
-2011136	4874240	-6717440
-3084288	2457600	-6316032
-1839104	745472	-3538944
-585728	-1380352	-1953792
987136	-692224	-1867776
-503808	-1519616	-1048576
-1298432	-2441216	-1204224
-1232896	-3457024	-2334720
-335872	-3944448	-1159168
45056	-3477504	-360448
4096	-3379200	-151552
77824	-3579904	73728
-155648	-2113536	-2043904
1052672	258048	-1568768
770048	-815104	-950272
122880	-3039232	-1740800
-909312	-1675264	-2486272
-2670592	-266240	-3371008
-2449408	-905216	-5160960
-593920	1105920	-5066752
1032192	1101824	-4198400
1368064	106496	-4763648
999424	-655360	-6369280
1720320	417792	-9203712
2621440	708608	-8380416
3006464	-978944	-6701056
1429504	-1617920	-5480448
499712	-1261568	-2838528
2371584	253952	-4255744
962560	-1404928	-5148672
-2437120	-2269184	-3321856
-2859008	-225280	-2039808
-3289088	-344064	-1921024
-2654208	-3837952	-2744320
-552960	-4915200	-4648960
131072	-2854912	-5439488
1777664	36864	-6193152
843776	-1036288	-6184960
1540096	-3682304	-5693440
4616192	-6098944	-6127616
4608000	-4861952	-4968448
5455872	-2371584	-4435968
4546560	-1327104	-5754880
3993600	-1552384	-6397952
1904640	-1040384	-6209536
430080	-2813952	-7196672
90112	-4214784	-7352320
-946176	-1249280	-7979008
-765952	28672	-9105408
-24576	-2945024	-8388608
524288	-4325376	-6623232
286720	-4112384	-6057984
45056	-2482176	-6320128
-311296	-90112	-6197248
-745472	987136	-5148672
-598016	-1200128	-3784704
-1798144	-2543616	-4304896
-3956736	-3612672	-5017600
-3526656	-4444160	-5705728
-4300800	-2953216	-5894144
-4571136	-2723840	-5054464
-3825664	-2428928	-3932160
-3506176	-1478656	-4485120
-2506752	-1617920	-4628480
-823296	-2703360	-3420160
-811008	-2940928	-4038656
-204800	-3829760	-4349952
2355200	-5787648	-5373952
2506752	-6119424	-6606848
2785280	-7188480	-6279168
2228224	-3596288	-5144576
1605632	-1368064	-4460544
3301376	-1806336	-4034560
3317760	-4206592	-3936256
3399680	-4100096	-5476352
1142784	-2584576	-5390336
-1167360	-2494464	-2306048
-917504	-3772416	-2363392
-958464	-3928064	-2801664
-1388544	-3166208	-3661824
-1171456	-3235840	-3813376
-1388544	-2240512	-3452928
-3473408	147456	-2363392
-2609152	-483328	-3346432
-2584576	-184320	-3375104
-1671168	1101824	-2195456
-1916928	659456	-3231744
-3022848	-372736	-4567040
-4136960	-1134592	-5120000
-5640192	-3723264	-3891200
-7020544	-5947392	-475136
-7516160	-4988928	1351680
-7282688	-4427776	1220608
-7254016	-6402048	-1019904
-6160384	-6705152	-2306048
-6852608	-4050944	-3874816
-4644864	-1024000	-5332992
-610304	778240	-5099520
1318912	1081344	-4726784
1224704	-270336	-7213056
-991232	-3239936	-6516736
-24576	-3600384	-6447104
1232896	-2998272	-6049792
978944	-1327104	-4009984
1064960	-1347584	-4681728
-1101824	-4739072	-5120000
-999424	-5136384	-5689344
-335872	-3559424	-4423680
-2084864	-2465792	-4096000
-1646592	-1265664	-5378048
450560	-1388544	-5586944
942080	-2248704	-6324224
901120	-4947968	-5775360
-528384	-6709248	-5931008
-1327104	-7692288	-5427200
-1728512	-6717440	-5468160
-1949696	-4468736	-5586944
651264	-5177344	-4857856
2453504	-5451776	-4997120
184320	-5939200	-6082560
-1847296	-4808704	-6098944
-360448	-3690496	-5029888
999424	-2600960	-4087808
925696	-2158592	-5148672
2809856	-1646592	-5939200
3796992	-4083712	-6172672
2113536	-6557696	-4902912
-1339392	-5545984	-5787648
-2072576	-3907584	-5808128
-1540096	-4399104	-5914624
-1445888	-5599232	-5984256
-1765376	-5971968	-5890048
-1167360	-5160960	-5570560
-1495040	-3448832	-5070848
-1572864	-3813376	-4612096
-774144	-6324224	-2375680
-1105920	-6467584	-348160
20480	-4796416	-2678784
40960	-3780608	-4612096
-1032192	-1576960	-4665344
-3674112	-307200	-3039232
-3321856	-1294336	-2527232
-1359872	-2347008	-4173824
-1835008	-2674688	-4722688
-3821568	-2564096	-6033408
-3137536	-3411968	-7557120
-1769472	-3170304	-5754880
-1880064	-4370432	-4530176
-2129920	-5038080	-5271552
-3416064	-4661248	-4702208
-3129344	-4927488	-5013504
-1703936	-1781760	-5799936
-405504	-327680	-5218304
245760	-2367488	-4452352
757760	-3289088	-5320704
1691648	-5492736	-5877760
1089536	-5599232	-4657152
-1683456	-4366336	-2068480
-4169728	-2101248	-2981888
-3362816	-3731456	-5111808
-2732032	-4399104	-7364608
-2691072	-3297280	-9252864
-3153920	-2723840	-8658944
-3215360	-4972544	-8953856
-3014656	-4354048	-8060928
-4313088	-2756608	-5611520
-3792896	-2060288	-3731456
-1265664	-745472	-2408448
-1880064	-1126400	-2686976
-2428928	-2842624	-2863104
-839680	-2109440	-4620288
1970176	-1470464	-5378048
4726784	-1802240	-4677632
4407296	-2154496	-5079040
-348160	-1748992	-4063232
-1437696	-2400256	-2912256
-2215936	-2871296	-3461120
-3162112	-1474560	-2838528
-2973696	1417216	-4403200
-3764224	1806336	-6000640
-1064960	-557056	-5390336
892928	-3284992	-5574656
3403776	-3715072	-6926336
3461120	-4055040	-7798784
249856	-2306048	-7282688
-598016	745472	-7745536
-1056768	606208	-6393856
-1937408	-1269760	-6627328
-4960256	-1253376	-7114752
-6823936	-2170880	-7057408
-6201344	-5066752	-6553600
-3219456	-6090752	-7364608
-528384	-5001216	-9662464
-217088	-2613248	-8978432
-552960	-1216512	-7196672
-413696	-1392640	-6242304
610304	-561152	-7409664
3076096	-2916352	-6995968
3960832	-4710400	-5230592
2170880	-2965504	-6111232
-389120	-196608	-5316608
-1490944	1101824	-5001216
-1810432	573440	-5500928
-1110016	1732608	-4980736
1036288	3493888	-4304896
2154496	3514368	-4640768
1933312	774144	-3543040
-217088	-2850816	-4440064
-700416	-4472832	-6037504
-1814528	-5222400	-6180864
-3473408	-6787072	-6373376
-3223552	-8892416	-8527872
-2605056	-9498624	-9195520
-2322432	-8900608	-9633792
-1433600	-6131712	-10346496
-1716224	-4624384	-8429568
-3190784	-5300224	-8802304
-3395584	-4259840	-10928128
-1818624	-2289664	-10338304
-536576	-1536000	-8138752
-1953792	-2646016	-7512064
-3719168	-3719168	-8736768
-2822144	-4243456	-9162752
-3772416	-3047424	-8601600
-4538368	-2166784	-7327744
-4308992	-1339392	-7503872
-5509120	-790528	-8110080
-7225344	2224128	-6750208
-7557120	1347584	-5615616
-7659520	-1830912	-6270976
-6516736	-2072576	-5574656
-3235840	-3014656	-4321280
-1708032	-3649536	-6254592
-2760704	-4362240	-6246400
-3915776	-4378624	-5120000
-4022272	-2330624	-6909952
-5894144	-2830336	-7704576
-5976064	-5353472	-6647808
-6389760	-5914624	-6672384
-5963776	-4354048	-7827456
-6742016	-2732032	-7380992
-6586368	-385024	-5283840
-6504448	-90112	-4091904
-6397952	-2244608	-5296128
-5074944	-3403776	-5066752
-2723840	-2646016	-5484544
-1318912	-2785280	-2686976
12288	-3248128	-1318912
-241664	-4820992	-3043328
-2109440	-5025792	-7479296
-2846720	-3338240	-11898880
-4890624	-2220032	-10874880
-4370432	-3280896	-9990144
-2711552	-6168576	-9039872
-2748416	-8843264	-6922240
-1896448	-7106560	-4190208
-1277952	-5423104	-3362816
356352	-5095424	-4898816
-663552	-3096576	-6402048
-1155072	-2727936	-8089600
-1224704	-4530176	-8585216
-2551808	-6930432	-8474624
-3207168	-7299072	-7229440
-3395584	-5840896	-6561792
-3223552	-4874240	-8896512
-2301952	-2342912	-8617984
-905216	-1953792	-8523776
-45056	-2510848	-8482816
-1605632	-1171456	-6701056
-3383296	-901120	-6864896
-3059712	-1081344	-6795264
-3432448	-1138688	-8376320
-4431872	-774144	-9773056
-2248704	-1507328	-9498624
-356352	-3125248	-10809344
446464	-3936256	-10063872
-462848	-2994176	-9031680
-3731456	-2670592	-8675328
-4464640	-1441792	-9498624
-4452352	-200704	-8425472
-3555328	-565248	-7868416
-2973696	-1970176	-7122944
-290816	-3649536	-5939200
49152	-5799936	-5042176
-2232320	-6946816	-5586944
-2387968	-4861952	-6164480
892928	-4165632	-6434816
3018752	-4116480	-8790016
1630208	-1617920	-7995392
-1400832	-2654208	-5591040
-2506752	-3649536	-5718016
-1851392	-3141632	-7299072
-770048	-6598656	-8531968
811008	-7086080	-9199616
-90112	-5775360	-9322496
-2330624	-5111808	-7360512
-4587520	-5169152	-6963200
-3395584	-6455296	-7241728
-1638400	-5402624	-8232960
-1261568	-3375104	-9179136
-512000	-2867200	-9879552
-815104	-3694592	-8945664
-1187840	-4743168	-8445952
-2367488	-4968448	-7663616
-1990656	-5713920	-6582272
-1347584	-4833280	-6725632
-180224	-5214208	-4853760
-106496	-6963200	-4980736
-1060864	-6389760	-6615040
-1576960	-6467584	-5808128
-2371584	-8060928	-5709824
-2695168	-5967872	-6848512
-2641920	-4362240	-7041024
-3436544	-3407872	-7471104
-3366912	-4005888	-8196096
-2772992	-6508544	-8302592
-3993600	-5844992	-7426048
-5267456	-3510272	-6696960
-5353472	-3911680	-6041600
-4669440	-4710400	-7127040
-5070848	-3919872	-7483392
-3837952	-1015808	-6852608
-45056	1208320	-5775360
1789952	2478080	-5894144
-536576	589824	-3477504
-327680	-2412544	-3387392
466944	-4313088	-5173248
-1064960	-4759552	-6008832
-1974272	-1736704	-7200768
-3092480	-1368064	-9027584
-2461696	-3387392	-9408512
-2641920	-4014080	-6578176
-1658880	-3801088	-5488640
532480	-5300224	-6135808
1970176	-4988928	-6389760
610304	-4182016	-8466432
-1912832	-3584000	-9224192
-3436544	-1830912	-9375744
-4612096	-20480	-7835648
-4812800	229376	-8495104
-5165056	-1630208	-9404416
-3559424	-2797568	-9207808
-2314240	-1802240	-10645504
167936	-2191360	-11661312
-1232896	-1806336	-11763712
-2027520	-491520	-10084352
-4268032	-626688	-8437760
-4857856	-2093056	-8384512
-5156864	-3600384	-8867840
-3870720	-4120576	-8757248
-3444736	-3022848	-7315456
-3735552	-3895296	-4599808
-4521984	-6103040	-4284416
-5292032	-6389760	-5062656
-6041600	-5013504	-6955008
-3469312	-2646016	-7536640
-2265088	28672	-8962048
-4849664	1593344	-11366400
-5734400	864256	-10469376
-2322432	1613824	-8581120
-409600	1339392	-8200192
163840	667648	-9191424
-155648	-1429504	-10219520
-471040	-3059712	-9023488
-2125824	-4411392	-5996544
-3792896	-5361664	-4886528
-3387392	-7335936	-4395008
-3411968	-7872512	-6631424
-2879488	-7106560	-8581120
-3461120	-5537792	-8867840
-3117056	-6217728	-9310208
-634880	-7036928	-11026432
-991232	-6434816	-11894784
-4296704	-4780032	-11210752
-2973696	-2859008	-9433088
-2158592	-2707456	-7577600
-2506752	-1613824	-6311936
-1421312	-364544	-8118272
-1789952	-1613824	-10448896
-1110016	-2277376	-10772480
-450560	-3162112	-11370496
-1974272	-2985984	-12341248
-2293760	-2105344	-10981376
-733184	-2289664	-11288576
-229376	-1998848	-10579968
-1511424	-1708032	-9793536
-5222400	-139264	-8802304
-4784128	-540672	-9486336
-2457600	421888	-9785344
-1150976	503808	-8962048
-1654784	1056768	-7229440
-2560000	-741376	-7421952
-1966080	-2834432	-8355840
1200128	-1744896	-9867264
2260992	-1875968	-11280384
-720896	-2469888	-10248192
-2371584	-2674688	-8433664
-3223552	-4468736	-7905280
-3895296	-7008256	-10338304
-4300800	-7540736	-11001856
-5099520	-6074368	-10784768
-2854912	-3952640	-10506240
-266240	-3813376	-9920512
532480	-4153344	-8339456
-954368	-1998848	-6266880
-1392640	-970752	-5320704
-1986560	-909312	-4718592
-3895296	24576	-6098944
-3481600	233472	-7176192
-1216512	106496	-6238208
-823296	618496	-4149248
4096	-2039808	-5562368
1794048	-4005888	-7671808
-548864	-3424256	-8769536
-3633152	-3010560	-9531392
-1937408	-4038656	-8912896
-1716224	-3612672	-7135232
-2838528	-1888256	-6107136
-3903488	-2646016	-5738496
-3219456	-1343488	-5050368
-4046848	-1040384	-6172672
-4911104	-3502080	-8847360
-4616192	-4878336	-11927552
-5255168	-4915200	-12648448
-5332992	-5627904	-10887168
-6033408	-5935104	-7610368
-7954432	-6160384	-4751360
-7725056	-4149248	-5038080
-6852608	-3911680	-7081984
-4866048	-5255168	-8716288
-2088960	-4243456	-11018240
-2752512	-1073152	-11624448
-2363392	-2269184	-11386880
-1732608	-5607424	-10018816
-1699840	-7548928	-8462336
-2535424	-5410816	-7622656
-1683456	-3825664	-7663616
-352256	-3256320	-6819840
-561152	-3035136	-7262208
-2916352	-3645440	-8544256
-3035136	-5083136	-10657792
-3989504	-6701056	-10153984
-5058560	-6156288	-10915840
-5365760	-5971968	-10424320
-2572288	-6455296	-9535488
-1232896	-4870144	-10215424
-2641920	-5890048	-10784768
-3571712	-7323648	-9715712
-2691072	-6004736	-6901760
-3100672	-5529600	-6004736
-4640768	-5623808	-7983104
-2699264	-6021120	-7462912
-2220032	-7282688	-7946240
-1814528	-6504448	-10096640
-1912832	-4472832	-8597504
-2703360	-3026944	-7155712
-1482752	-3772416	-5787648
-1536000	-1011712	-7081984
-1277952	471040	-8400896
-1474560	-241664	-8867840
-757760	-499712	-10682368
-344064	192512	-10100736
-110592	-155648	-8069120
-2027520	-2543616	-8011776
-565248	-4829184	-7303168
1789952	-5812224	-7528448
1961984	-4964352	-8830976
1871872	-5263360	-8876032
-266240	-5455872	-6971392
-2609152	-4435968	-5464064
-3788800	-2146304	-6537216
-4153344	-585728	-7720960
-5414912	929792	-8843264
-5849088	1249280	-9117696
-3919872	1744896	-9199616
-3248128	3190784	-10911744
-2465792	1851392	-9949184
-1732608	-4096	-6852608
-1953792	-208896	-6111232
-3993600	-253952	-7716864
-2736128	-2142208	-7802880
[truncated: 30,773 more rows]

## Sheet: Fig. 2e
10 w/w %		15 w/w %		20 w/w %		25 w/w %
Shear rate (s-1)	Viscosity (Pa.s)	Shear rate (s-1)	Viscosity (Pa.s)	Shear rate (s-1)	Viscosity (Pa.s)	Shear rate (s-1)	Viscosity (Pa.s)
1.081	6.113	1.171	21.62	1.18	71.49	1.232	190.5
1.204	6.117	1.402	21.49	1.404	69.52	1.542	187.3
1.328	6.1	1.691	21.32	1.693	69.01	1.933	182
1.488	6.11	2.078	21.14	2.079	67.05	2.412	178.3
1.695	6.097	2.475	20.93	2.485	65.87	3.026	175.2
1.874	6.097	3.016	20.6	3.027	64.32	3.758	168
2.081	6.075	3.58	20.31	3.594	62.76	4.695	161.7
2.299	6.097	4.361	19.85	4.368	60.96	5.908	153.1
2.611	6.074	5.277	19.41	5.307	57.6	7.356	134.3
2.887	6.053	6.378	18.96	6.278	56.67	9.232	107.7
3.173	6.066	7.709	18.5	7.606	54.02	11.47	87.91
3.593	6.048	9.105	17.87	9.19	51.57	14.36	72.5
3.964	6.023	10.99	17.21	11.1	49.25	17.95	57.23
4.371	6.028	13.25	16.7	13.4	47.52	22.46	39.93
4.936	5.983	15.99	16.38	16.14	46.32	28.07	32.72
5.44	5.974	19.26	15.45	19.46	44.22	35.08	27.41
6.119	5.98	23.21	14.87	23.43	41.95	43.79	7.954
6.761	5.899	27.96	14.53	28.16	39.71	54.71	3.332
7.617	5.884	33.65	13.9	33.93	37.12	68.47	3.064
8.576	5.742	40.49	13.25	40.86	34.41	85.22	1.809
9.418	5.853	49.85	12.59	49.18	31.38	106.4	2.173
10.62	5.787	60.02	11.88	59.17	28.01	131.9	1.307
11.66	5.752	72.18	11.23	71.19	24.23	165.7	1.758
13.07	5.755	86.82	10.78	85.61	20.73	207.5	0.3063
14.38	5.687	104.4	10.09	103	17.71	258.7	0.1248
16.14	5.643	121.2	9.585	122.2	15.22	326	0.02934
18.12	5.578	147.7	8.791	148.8	12.62	405.7	0.01625
19.88	5.528	179.5	8.042	180.5	10.59	508.7	0.01478
22.37	5.448	221.7	7.173	217.4	7.363	634.4	0.007593
25.12	5.372	256.2	6.128	257.2	6.17	793.8	0.006336
27.54	5.298	319.9	4.368	320.8	4.388	988.8	0.004588
30.95	5.219	383.3	3.44	385.2	4.84
34.72	5.128	457.2	2.673	461.7	3.189
38.12	5.041	557.7	2.37	545.1	1.828
42.79	4.952	663.9	1.517	676.2	1.284
48.04	4.839	810.9	1.331	802.7	0.3282
52.7	4.757	984.6	1.214	973.4	2.383
59.18	4.636
66.41	4.525
72.86	4.436
81.75	4.312
91.74	4.188
100.6	4.086
113	3.96
122.2	3.871
138.2	3.74
154.1	3.612
169.9	3.504
191.1	3.369
217.4	3.218
235.9	3.127
267.8	2.979
299.6	2.846
331.4	2.726
363.1	2.617
415.9	2.449
447.5	2.355
506	2.182
569.7	2.015
633.3	1.808
696.9	1.56
781.3	1.374
886.9	1.213
964.4	1.024

## Sheet: Fig. 2f
10 w/w %		15 w/w %		20 w/w %		25 w/w %
Shear stress (Pa)	Storage modulus (Pa)	Shear stress (Pa)	Storage modulus (Pa)	Shear stress (Pa)	Storage modulus (Pa)	Shear stress (Pa)	Storage modulus (Pa)
0.9385	4.292	0.9862	25.98	0.9615	94.97	0.9981	895.5
1.181	3.581	1.231	20.05	1.23	94.02	1.257	895.6
1.488	4.036	1.548	21.99	1.561	85.19	1.582	892.1
1.871	3.565	1.954	28.74	1.982	84.53	1.992	892.6
2.355	4.142	2.46	25.02	2.498	82.45	2.507	888.9
2.959	4.178	3.098	25.2	3.146	87.57	3.157	881.3
3.713	3.888	3.902	25.28	3.958	99.83	3.974	885
4.67	4.009	4.913	25.38	4.97	77	5.003	878.4
5.882	4.092	6.184	25.32	6.261	99.75	6.298	896.2
7.41	3.86	7.783	24.99	7.882	103.3	7.929	875.7
9.331	3.906	9.793	24.39	9.906	84.6	9.982	881.7
11.73	3.83	12.32	23.92	12.47	85.74	12.57	838.7
14.78	3.83	15.51	23.79	15.72	93.95	15.82	833.9
18.61	3.78	19.53	24.75	19.8	99.96	19.92	867
23.43	3.793	24.59	23.74	24.92	97.28	25.07	863.2
29.48	3.669	30.96	23.76	31.36	93.01	31.56	909.1
37.11	3.559	38.96	23.54	39.48	92.64	39.74	834.2
46.72	3.441	49.06	23.7	49.71	94.93	50.02	827.5
58.79	3.253	61.76	23.02	62.57	92.39	62.98	808.8
73.94	3.008	77.74	22.66	78.77	92.08	79.28	803.9
92.95	2.697	97.86	22.15	99.16	91.03	99.81	810.8
116.9	2.375	123.2	21.26	124.8	90.58	125.7	819.1
146.9	2.031	155.1	19.95	157.2	89.2	158.2	817.1
184.5	1.683	195.1	18.37	197.8	87.19	199.1	807.8
231.6	1.353	245.6	16.38	249.1	84.17	250.7	800.6
290.5	1.057	308.9	13.95	313.5	80.03	315.6	804.9
364	0.7937	388.6	11.4	394.6	74.16	397.3	793.8
455.6	0.5648	488.7	8.84	496.7	66.57	500.2	794
569.2	0.3726	614.2	6.525	625.1	57.09	629.7	781.5
709.6	0.2144	771.6	4.538	786.6	46.34	792.8	766.2
881.9	0.08066	968.7	2.947	989.6	35.02	998	738.7
						1256	697.7
						1582	638.3
						1991	550.8
						2506	432.4
						3154	300.4
						3968	171.2

## Sheet: Fig. 2g
Filament width
Printing speed (mm min-1)	Values (µm)			Mean (µm)	STD (µm)
500	493.537	502.938	507.638	501.37	7.18
750	378.378	368.978	387.779	378.38	9.4
1000	293.772	293.772	298.472	295.34	2.71
1250	274.971	274.971	272.62	274.19	1.36
1500	230.317	237.368	235.018	234.23	3.59
1750	216.26	216.216	220.917	217.8	2.7

## Sheet: Fig. 3a-c
Interfacial toughness (Fig. 3a)
Material	Values (J/m2)			Mean (J/m2)	STD (J/m2)	P value
Coseal	19.6	28	24	23.87	4.2	0.034
TachoSil	42	29	20	30.33	11.06	0.035
Tegaderm	5.5	7	2	4.83	2.57	0.031
3DP Adhesive	399.2	426.4	227	350.87	108.13	1
Shear strength (Fig. 3b)
Material	Values (kPa)			Mean (kPa)	STD (kPa)
Coseal	5.18	6.2	5.98	5.79	0.54	0.028
TachoSil	6.46	6.53	6.87	6.62	0.22	0.029
Tegaderm	3.88	2.36	2.12	2.78	0.95	0.026
3DP Adhesive	100.01	59.46	69.8	76.42	21.07	1
Burst pressure (Fig. 3c)
Material	Values (kPa)			Mean (kPa)	STD (kPa)
Coseal	6.91	15.36	11.33	11.2	4.23	0.022
TachoSil	11.59	6.42	7.66	8.56	2.7	0.017
Tegaderm	4.02	2.07	2.43	2.84	1.04	0.016
3DP Adhesive	27.96	20.41	31.34	26.57	5.6	1

## Sheet: Fig. 3e-f
Effective Young's modulus
Fill density	Values (kPa)			Mean (kPa)	STD (kPa)
0.89	148.01	136.27	161.6	148.63	12.68
0.75	54.44	30.89	32.87	39.4	13.06
0.56	26.55	35.71	25.41	29.22	5.65
Alignment angle (°)	Values (kPa)			Mean (kPa)	STD (kPa)
40 (longitudinal)	39.14	56.75	50.97	48.95	8.97
40 (transverse)	15.34	10.55	18.88	14.92	4.18
60 (longitudinal)	51.28	38.35	50.27	46.63	7.19
60 (transverse)	23.41	15.42	27.44	22.09	6.12

## Sheet: Fig. 3i
α = 80°		α = 70°		α = 60°		α = 45°
Strain (%)	Stress (kPa)	Strain (%)	Stress (kPa)	Strain (%)	Stress (kPa)	Strain (%)	Stress (kPa)
0	3.36038	0	6.07213	0	3.21142	0	5.14196
10.7515	26.65	9.57898	9.26464	10.8396	6.96213	14.3954	4.53138
22.2113	55.4351	19.69	24.4944	22.2556	17.4293	29.5051	3.13581
33.5838	82.3009	29.7633	50.1392	33.715	26.5008	44.674	8.97982
45.021	107.946	39.968	70.0792	45.089	49.4413	59.9507	23.1973
56.5007	132.544	50.1718	86.6173	56.5475	65.8396	75.1737	43.2588
68.0018	162.724	60.4309	104.307	67.9203	84.5933	90.4517	60.4418
79.5435	184.88	70.6531	125.032	79.3157	100.468	105.73	75.3573
90.96	205.728	80.7276	143.768	90.6715	112.855	120.952	90.3596
102.292	231.547	90.8742	161.981	101.965	127.857	136.175	105.013
113.666	259.634	100.948	181.189	113.339	146.175	151.397	119.056
124.96	259.547	110.986	198.931	124.796	159.782	166.564	123.069
136.335	266.874	121.098	215.469	136.298	167.022	181.727	141.037
147.796	288.157	131.283	235.095	147.798	185.776	196.949	158.307
159.232	320.955	141.486	253.517	159.34	206.099	212.172	178.456

## Sheet: Fig. 5d
	Oil-coated smooth patch						Oil-infused 3DP mesh
Applied pressure P_press (kPa)	Burst pressure (kPa)				Mean (kPa)	STD (kPa)	Burst pressure (kPa)				Mean (kPa)	STD (kPa)
0.25	0.8071	0.836	0.8421	0.8011	0.8216	0.0205	1.5056	0.6666	1.6794	0.4928	1.0861	0.5933
1.25	0.0604	0.3713	0.3257	0.1059	0.2158	0.1555	9.9211	12.0957	12.5461	9.4707	11.0084	1.5377
12.5	0.933	0.3326	1.0574	0.2082	0.6328	0.4246	12.3327	19.6298	19.1687	11.5699	15.6753	4.3154
37.5	14.0379	17.2711	17.9407	13.3683	15.6545	2.2862	14.6658	12.9777	15.0154	12.628	13.8217	1.1937

## Sheet: Supplementary Fig. 1
PU-PAA:PU = 1:4		PU-PAA:PU = 1:1		PU-PAA:PU = 4:1
Stress (kPa)	Strain	Stress (kPa)	Strain	Stress (kPa)	Strain
2.40329	0	-1.15983	0	-0.185563	0
2.30265	2.21418e-06	-0.797508	2.21418e-06	-0.155369	2.21418e-06
2.52406	0	0.138496	0	0.388114	2.21418e-06
1.90007	0	-0.676732	0	0.0257912	0
1.77929	0	-1.03906	0	-0.457305	0
2.00072	0	-0.888089	0	-1.69523	7.20016e-14
1.98058	0	-0.948475	0	-0.9404	0
2.16174	1.54992e-05	-1.19002	0	-1.3933	0
2.3429	0.000239131	-1.94486	2.21418e-06	-0.970594	7.20016e-14
2.64483	0.000314413	-1.64292	7.20016e-14	-1.00079	2.21418e-06
3.04741	0.000491547	-0.948475	0	-0.668658	0
3.02728	0.000726251	-0.64654	1.99276e-05	0.720242	4.42836e-06
2.92664	0.000845816	-0.435183	0.000265702	7.69494	0.000236918
2.88638	0.000969809	-0.0426658	0.00045612	10.05	0.000358698
2.96689	0.0012023	-0.103053	0.000493762	12.4957	0.000493762
2.74548	0.00148793	0.138496	0.000739536	15.9075	0.000737322
2.84612	0.00172484	0.108302	0.000969809	16.3303	0.000792676
2.88638	0.00195955	0.259271	0.00122444	19.5006	0.00102516
3.12793	0.00222967	0.772563	0.001499	23.3352	0.00129529
3.18831	0.00241344	0.953726	0.00172706	26.1432	0.001499
3.10779	0.00251531	1.22547	0.0019994	26.898	0.00158092
3.40972	0.00280093	1.22547	0.0022474	30.1891	0.00180677
3.3896	0.00310871	1.13489	0.00252416	32.2423	0.00207911
3.22856	0.00333676	1.01411	0.0026238	35.3823	0.00234482
3.30909	0.00345191	1.19528	0.00283193	36.4089	0.00244002
3.47011	0.0035604	1.37644	0.00313749	38.5225	0.00262602
3.32921	0.00379289	2.07089	0.00346518	41.4211	0.00293822
3.61102	0.00403422	2.37283	0.00370431	43.7158	0.00325262
4.01359	0.00429329	2.40302	0.00382167	46.554	0.00358698
4.33565	0.00454571	2.28225	0.00394344	48.2448	0.00382167
4.37591	0.00481362	2.55398	0.004187	50.3583	0.0040608
4.55707	0.00509704	2.61438	0.00445271	52.1095	0.00430658
4.4363	0.00536938	2.55398	0.00470733	54.8269	0.00456784
4.4363	0.00565058	2.82574	0.00497082	56.2763	0.00483356
4.51681	0.00594949	3.06728	0.00511476	58.6917	0.00510147
4.53693	0.00625062	3.4296	0.00526089	60.6543	0.00538267
4.87913	0.00655176	3.79192	0.00553987	63.3717	0.00567051
5.1408	0.00686173	4.03348	0.00582107	64.9418	0.00596278
5.36222	0.00717393	4.75812	0.00611778	68.1423	0.00627056
5.56351	0.00750607	4.72794	0.00641891	69.1388	0.00642553
5.88556	0.00783598	5.24123	0.00673331	69.9538	0.00657611
5.86544	0.00800647	5.33182	0.00705216	72.2486	0.00689496
5.98621	0.00818582	5.3922	0.007371	74.0905	0.00722044
6.3284	0.00854009	5.60355	0.00770313	77.1702	0.00755036
6.91213	0.008901	6.02626	0.00803969	78.6798	0.00788691
6.97251	0.00927076	5.93568	0.00839173	80.0989	0.0080596
7.29457	0.00964496	6.14703	0.00875042	81.3369	0.00822789
7.51599	0.0100214	6.81129	0.00912242	83.0578	0.00858216
7.71728	0.0103889	6.81129	0.00950547	85.5337	0.00894084
7.37509	0.0107587	7.47555	0.00987967	86.8623	0.00931062
7.91856	0.011124	7.80769	0.0102472	89.2174	0.00966931
8.13999	0.0114916	7.89828	0.0104266	90.8478	0.0100413
8.56269	0.0118525	8.35117	0.0106015	92.7802	0.0104155
8.74385	0.0120318	8.32098	0.0109735	93.9577	0.0107875
8.72372	0.0122178	8.41157	0.0113432	95.4674	0.0111572
9.10616	0.0125854	8.38137	0.011713	96.4335	0.011527
9.24707	0.0129574	8.29078	0.0120717	97.2791	0.011899
9.08604	0.0133338	8.53234	0.012251	97.9131	0.0122643
8.90488	0.0137124	8.50214	0.0124392	98.9397	0.0126341
8.90488	0.013905	8.86446	0.0128179	99.604	0.0129994
9.10616	0.014091	9.28718	0.0131943	100.268	0.0133692
9.14642	0.0144586	9.01543	0.013564	101.838	0.0137368
9.40809	0.0148372	9.43815	0.013936	102.623	0.0139228
9.77041	0.0152048	9.46834	0.0143147	103.529	0.0141087
10.2334	0.0155745	9.64951	0.0146822	104.586	0.0144829
10.3138	0.0159332	9.83066	0.0150498	106.005	0.0148616
10.4548	0.0162941	10.5251	0.0154173	107.726	0.0152402
10.5756	0.0166573	10.4345	0.0157937	108.118	0.0156055
10.6561	0.0170337	10.7063	0.0161546	108.36	0.0157937
10.6963	0.0174056	11.0988	0.0165178	108.813	0.0159797
10.9378	0.0177821	11.0384	0.0168787	109.477	0.0163517
11.2197	0.0181585	10.978	0.0172507	109.96	0.0167215
11.2801	0.0185327	11.4007	0.0176248	110.323	0.0170824
11.0587	0.0189069	11.5819	0.0180057	110.926	0.0174499
11.1191	0.0192766	11.3404	0.0181983	111.47	0.0178175
11.3807	0.0196486	11.4611	0.018391	112.013	0.0181939
11.4612	0.0198346	12.065	0.0187652	113.221	0.0185548
11.4813	0.0200162	12.3971	0.0191327	113.976	0.018929
11.6827	0.0203837	12.7594	0.0194958	115.033	0.0193032
12.2865	0.0207424	12.9708	0.01987	116.241	0.019673
12.5884	0.0211055	13.001	0.0200538	117.388	0.0200472
12.6689	0.0214731	13.001	0.0202332	117.478	0.0204192
12.8904	0.0216591	12.9708	0.0205985	118.324	0.0207933
12.991	0.0218495	13.0614	0.0209572	118.777	0.0211609
12.9307	0.0222238	12.9104	0.0213292	118.958	0.021524
13.2325	0.0226002	12.6387	0.0216989	118.988	0.0217056
13.1923	0.0229787	13.2124	0.0220798	119.29	0.0218872
13.2728	0.0233462	13.152	0.022454	120.136	0.0222636
13.1722	0.0237249	13.1218	0.0228282	120.437	0.0226333
13.6352	0.0240969	13.6351	0.0232069	121.404	0.0230009
13.615	0.02446	14.0276	0.02357	122.038	0.0233684
13.8163	0.0248142	13.937	0.0239331	122.611	0.0235544
13.8767	0.0251796	14.3597	0.0243029	122.944	0.0237471
14.0779	0.0255449	14.722	0.0246771	123.819	0.0241258
14.1786	0.0259213	14.4503	0.025038	124.423	0.0244976
14.2994	0.0262956	14.6013	0.0254033	124.544	0.0248696
14.4202	0.0266764	14.5409	0.0257664	125.299	0.0252371
14.6013	0.0270484	14.5409	0.0259502	125.51	0.0256047
14.8026	0.0274204	14.6918	0.0261429	125.812	0.0259678
14.8831	0.0276131	14.6315	0.0265169	126.204	0.0263353
15.0643	0.0277947	15.1146	0.0268956	127.05	0.0267051
15.3461	0.0281622	15.2655	0.0272787	127.503	0.0270793
15.6279	0.028532	15.4769	0.0276529	128.107	0.0274424
15.7889	0.0288996	15.1749	0.0278433	128.439	0.0278189
16.0104	0.0292671	15.2353	0.0280249	129.284	0.0281909
16.0104	0.0294464	15.5071	0.0283836	129.496	0.0285673
15.9902	0.029628	15.4165	0.0287556	130.039	0.0289393
16.111	0.0299956	15.5977	0.0291187	130.492	0.0293113
16.2519	0.0303631	15.9902	0.0294884	130.522	0.0294996
16.3525	0.0307416	16.5035	0.0298471	130.884	0.0296811
16.433	0.0311136	16.7148	0.0302191	131.186	0.0300464
16.6545	0.0314922	17.1978	0.0305911	131.669	0.030414
16.9362	0.0318687	17.6508	0.030972	131.669	0.0307749
16.8759	0.0322384	17.8018	0.0313462	132.122	0.0311469
17.1174	0.0326149	17.7112	0.0317158	132.424	0.0313329
17.359	0.0329802	18.1037	0.0320967	132.636	0.0315189
17.6005	0.03335	17.9226	0.032462	133.209	0.0318864
17.5401	0.0337064	17.9226	0.0328251	133.783	0.0322584
17.7615	0.0340718	18.0434	0.0331949	134.659	0.0326413
17.7212	0.0344393	18.2849	0.0335669	134.81	0.03302
17.8421	0.0348136	18.5868	0.0337462	135.293	0.0333898
17.7011	0.0351856	18.3151	0.0339233	135.504	0.0337596
17.7212	0.0353693	18.6171	0.0342887	135.806	0.0341249
17.7615	0.035562	18.8888	0.0346518	136.259	0.0344924
17.7011	0.0359382	19.1303	0.0350304	136.923	0.0348533
17.9628	0.0363102	19.4323	0.0354024	137.225	0.0352253
18.0031	0.0366844	19.5228	0.0355907	137.527	0.0355929
18.144	0.0370542	19.5832	0.0357856	138.01	0.0359627
18.2446	0.0372402	19.4926	0.0361687	138.372	0.0363302
18.305	0.0374218	19.4926	0.0365471	139.067	0.0367067
18.7076	0.0377871	19.3115	0.0369147	139.399	0.0370809
18.9491	0.0381569	19.5228	0.0372691	139.882	0.0372647
19.231	0.0385178	19.6134	0.0376411	139.973	0.0374573
19.4322	0.0388876	20.1268	0.0380109	140.275	0.0378293
19.553	0.0392551	20.3078	0.038374	140.335	0.0381989
19.5932	0.0396316	20.6098	0.0387327	140.667	0.0385687
19.4926	0.0400013	20.5192	0.0391069	140.999	0.0389362
19.6536	0.04038	20.6702	0.0394811	140.969	0.0391222
19.6335	0.0407564	20.6702	0.0398618	141.12	0.0393038
19.7141	0.041124	20.7608	0.0402316	141.392	0.0396649
19.8952	0.0415024	21.1231	0.0406058	141.814	0.0400389
20.2575	0.04187	21.6365	0.0409844	141.965	0.0404087
20.2575	0.0422398	21.8477	0.041352	142.479	0.0407718
20.5997	0.0425987	21.6062	0.0415358	143.415	0.0411416
20.9217	0.042964	21.8477	0.0417107	144.109	0.0415269
20.9822	0.0431433	22.2403	0.0420804	144.532	0.0419056
20.9217	0.0433271	21.9988	0.0424524	145.317	0.0422776
20.9621	0.0437033	21.9383	0.0428111	145.589	0.0426518
21.1029	0.0440753	21.9383	0.0431809	145.921	0.0430171
21.3847	0.0444518	21.9685	0.0433624	146.192	0.0433824
21.5054	0.044826	22.0591	0.043544	146.615	0.0437433
21.7068	0.0450076	21.9383	0.0439249	146.796	0.0441153
21.9483	0.045198	22.3611	0.0442924	147.37	0.0444829
22.1093	0.04557	22.4818	0.0446778	147.612	0.0448527
22.3107	0.045942	22.6026	0.0450562	147.944	0.0450364
22.2704	0.0463118	23.1763	0.0454371	148.246	0.045218
22.4314	0.0466771	23.0857	0.0458002	148.88	0.0455967
22.1697	0.0470424	22.8743	0.0461611	149.363	0.0459707
22.4515	0.0474033	23.2065	0.0465331	149.846	0.0463471
22.2905	0.0477776	23.1763	0.0468962	150.087	0.0467169
22.5119	0.0481429	23.0555	0.0472616	150.178	0.0469007
22.3912	0.0485193	23.3574	0.0476224	150.087	0.0470889
22.6528	0.0488891	23.8405	0.0479967	150.087	0.0474587
22.7937	0.0492698	23.9915	0.0483664	150.269	0.0478262
23.0152	0.0496462	24.2632	0.0487496	150.057	0.0481916
23.2164	0.050016	24.3538	0.0491216	151.144	0.0485547
23.4579	0.0503924	24.7463	0.0493031	150.691	0.0489289
23.8002	0.05076	24.7463	0.049498	151.205	0.049292
23.7398	0.0509482	24.8068	0.0498722	151.627	0.0496596
23.8605	0.0511253	24.8972	0.0502398	153.107	0.0500316
24.2631	0.0514862	25.32	0.0506051	152.382	0.0504191
24.243	0.0518493	25.8334	0.0509727	153.952	0.0507978
24.6254	0.0522147	25.7428	0.0511609	154.254	0.0511696
24.5852	0.0525933	25.9542	0.0513402	154.978	0.0515393
24.6858	0.0527793	25.8635	0.0516989	154.375	0.0519002
24.6858	0.0529653	26.1352	0.0520709	155.402	0.0522656
24.5248	0.0533396	26.3466	0.0524362	155.311	0.0526311
24.8469	0.0537116	26.1654	0.0528127	155.583	0.0528213
24.6455	0.0540858	26.2258	0.0531844	156.005	0.0530029
24.9073	0.05446	26.3768	0.0535676	155.825	0.0533704
25.1286	0.054832	26.3466	0.053944	157.123	0.0537424
25.5715	0.0551996	26.1051	0.0543204	157.455	0.0541078
25.5715	0.0555649	26.1654	0.0546858	158.269	0.0544864
25.8331	0.0559302	26.4069	0.0550489	158.149	0.0546724
25.9539	0.0562956	26.9203	0.0554209	158.36	0.0548607
25.9741	0.0566653	27.0712	0.0557862	158.692	0.0552371
25.9741	0.0570284	27.192	0.0561516	158.089	0.0556047
26.0345	0.0574069	27.6751	0.0565124	158.422	0.0559744
26.0144	0.0577789	28.0072	0.0568867	158.482	0.0563442
26.0144	0.058162	28.0072	0.0570727	159.025	0.056714
25.9338	0.0585384	28.128	0.0572564	159.749	0.0570838
25.9539	0.05872	28.2789	0.0576351	160.775	0.0574469
25.7728	0.0589082	28.5809	0.0580093	161.078	0.0578144
25.7526	0.0592824	28.4602	0.0583856	161.531	0.058182
26.0345	0.05965	28.7318	0.0587598	161.742	0.0585496
26.1955	0.0600131	28.7017	0.0589413	162.225	0.058926
26.437	0.060374	28.6111	0.0591296	162.738	0.0593111
26.3162	0.06056	28.8225	0.0594949	163.191	0.0596853
26.5175	0.0607416	29.3358	0.0598669	163.372	0.0600573
26.9402	0.0611047	29.7585	0.06023	164.006	0.0604271
26.9604	0.0614833	29.6377	0.0605909	164.188	0.0606064
27.0207	0.0618509	29.7283	0.0609584	164.157	0.0607924
27.1817	0.0622273	29.8189	0.0613216	163.977	0.0611556
27.363	0.0625993	29.5471	0.061698	164.551	0.0615209
27.2825	0.06298	29.4566	0.0620678	164.943	0.0618884
27.6246	0.0633476	29.2151	0.0624553	165.335	0.0622604
27.7454	0.0637196	29.0338	0.0628318	165.395	0.0624487
27.8057	0.0640871	28.8225	0.0632104	165.758	0.0626302
28.1077	0.0644547	28.8526	0.0635758	166.089	0.0629956
28.148	0.0648222	28.9131	0.0639411	166.302	0.0633742
28.148	0.0651853	29.1848	0.0643109	166.634	0.0637484
28.2687	0.0655529	29.8491	0.0646784	166.725	0.0641249
28.7518	0.0659182	29.9397	0.0648622	166.785	0.0644947
28.6713	0.0662947	30.2718	0.0650393	167.268	0.0648687
28.772	0.0664784	30.5737	0.065398	167.146	0.0652384
28.8927	0.0666689	30.4831	0.0657744	167.569	0.0656016
29.0537	0.067052	30.5134	0.0661464	167.902	0.0659691
28.9933	0.0674262	30.5134	0.0665271	168.325	0.0663367
28.8122	0.0677982	30.5435	0.0668969	168.777	0.0667042
29.1343	0.06817	30.4228	0.0672711	169.652	0.0670718
29.2148	0.0683516	31.0871	0.0676476	169.743	0.0674393
29.2953	0.0685376	31.3889	0.0680173	170.106	0.0678136
29.557	0.0689029	31.4795	0.0683849	170.589	0.0681989
29.8589	0.0692618	31.6003	0.0687547	170.649	0.0683893
29.9797	0.0696249	31.9023	0.0689384	170.709	0.0685753
29.9596	0.0699947	31.9928	0.0691156	170.558	0.0689451
30.0199	0.0703709	32.0834	0.0694742	170.649	0.0693149
29.9193	0.0707384	31.9928	0.069844	170.831	0.0696824
30.0401	0.0711171	32.1438	0.0702116	170.951	0.0700433
30.1206	0.0714869	32.1135	0.070588	171.132	0.0702249
30.3622	0.07187	32.0532	0.0707762	171.163	0.0704087
30.6238	0.0722398	32.2646	0.0709622	171.434	0.0707784
30.7446	0.0726118	32.0532	0.0713453	171.978	0.071146
30.8653	0.0729793	32.4758	0.0717216	172.522	0.071518
30.8452	0.0733447	32.2646	0.0721024	172.763	0.0718878
30.7244	0.07371	32.5968	0.0724678	173.215	0.0722642
30.5634	0.0740731	32.5363	0.0728331	173.608	0.0726382
30.4427	0.0742591	32.6269	0.0732007	174.122	0.0730147
30.4226	0.0744407	32.8986	0.0735616	174.394	0.07338
30.5232	0.074806	33.4118	0.0739202	174.786	0.0737564
30.6842	0.0751847	33.2308	0.0742813	175.057	0.074124
30.8653	0.0755589	33.2911	0.0746576	175.298	0.0743056
30.9659	0.0759396	33.7743	0.075034	175.36	0.0744938
31.1069	0.0761233	33.9252	0.0754171	175.238	0.0748569
31.2277	0.0763116	34.2875	0.0757869	175.269	0.0752244
31.2478	0.076688	34.4688	0.0761656	175.602	0.075592
31.2679	0.07706	34.9215	0.0765376	175.934	0.0759618
31.6102	0.0774298	35.2235	0.0767191	176.506	0.0763293
31.7108	0.0777929	35.1632	0.0769051	177.202	0.0767036
31.912	0.0781538	34.9518	0.0772682	177.835	0.0770844
31.9322	0.0785169	34.7103	0.0776402	178.197	0.0774609
32.3348	0.07888	34.5291	0.0780056	178.56	0.0778349
32.2342	0.0792587	34.5592	0.0783664	178.591	0.0782069
32.4757	0.0796284	34.2271	0.0785524	178.62	0.0785744
32.2945	0.0800093	34.1969	0.078734	178.62	0.0789353
32.5763	0.0803769	34.8008	0.0790971	178.771	0.0792987
32.536	0.0807556	34.8311	0.0794736	178.771	0.0796662
32.536	0.0811276	35.3443	0.07985	179.163	0.0800338
32.5159	0.0814996	35.3745	0.0802396	179.375	0.0802218
32.7373	0.0818671	35.8274	0.0806138	179.708	0.0804056
32.8178	0.0820487	35.8878	0.0809924	179.888	0.0807798
32.6568	0.0822347	36.3408	0.0813533	179.978	0.0811562
32.7172	0.0826	36.7332	0.0817187	180.674	0.0815282
32.9386	0.0829631	36.854	0.0820884	180.552	0.0819002
33.2607	0.0833284	36.9145	0.0824538	180.552	0.082084
33.3613	0.0836938	36.6728	0.082808	180.462	0.0822678
33.623	0.0840722	36.7031	0.0831711	180.794	0.0826442
33.8041	0.0844464	36.6728	0.0835498	181.248	0.083014
33.8645	0.0848273	36.9748	0.0839284	181.157	0.0833816
33.9652	0.0852016	37.156	0.0843049	181.458	0.0837447
34.2873	0.085578	37.3975	0.0844931	181.368	0.0841144
34.3074	0.0859478	37.5485	0.0846769	181.398	0.084482
34.5288	0.0861293	37.5786	0.0850553	181.338	0.0848473
34.5086	0.0863176	38.0315	0.0854251	181.277	0.0852171
34.5489	0.0866829	37.9409	0.0857927	181.549	0.0855936
34.6093	0.0870416	38.0315	0.0861558	182.334	0.0859742
34.8106	0.0874069	38.1523	0.0863418	182.635	0.0863507
35.0521	0.0877722	37.9409	0.0865322	182.848	0.0867293
34.9314	0.0879604	38.1523	0.0868931	182.998	0.0870969
34.9716	0.0881442	38.2429	0.0872562	183.512	0.0874578
35.4145	0.0885184	38.3938	0.0876193	183.24	0.0878231
35.4145	0.0888993	38.6354	0.0879849	183.422	0.0880024
35.5151	0.0892647	38.6052	0.0883611	183.663	0.0881884
35.5151	0.0896453	38.424	0.0887331	183.843	0.088556
35.6962	0.0900151	38.0014	0.0891207	184.206	0.0889258
35.5755	0.0903871	38.3032	0.0894971	184.055	0.0892933
35.7164	0.0907569	38.1825	0.0898802	184.568	0.0896676
35.6761	0.0911267	38.5449	0.0902411	184.689	0.0898602
35.7969	0.0914898	38.726	0.0906109	184.72	0.090044
35.817	0.0918507	38.9977	0.0909762	185.082	0.0904116
35.9982	0.092216	38.9374	0.0913416	185.082	0.090788
36.1794	0.0925836	39.2091	0.0917002	185.203	0.0911578
36.0787	0.0929622	39.3298	0.0920656	185.022	0.0915362
36.4209	0.0933364	39.4205	0.092256	185.051	0.0919016
36.5215	0.0937173	39.5714	0.0924442	185.051	0.0922671
36.6222	0.0939033	39.7225	0.0928162	185.232	0.0926302
36.904	0.0940871	39.7828	0.0931969	185.474	0.093002
37.1254	0.0944636	39.9035	0.0935667	185.595	0.0933696
37.4072	0.0948333	39.8734	0.0939453	185.928	0.0937416
37.2261	0.0952073	39.9942	0.0941313	186.198	0.0941091
37.3066	0.0955684	39.9337	0.0943129	186.591	0.0944767
37.2663	0.0957478	40.0545	0.0946827	186.832	0.094862
37.2059	0.0959293	40.2658	0.0950502	187.497	0.0952407
37.3066	0.0962924	40.2962	0.0954244	187.135	0.0956171
37.4072	0.09666	40.2357	0.0957831	187.255	0.0958031
37.4273	0.0970364	40.4772	0.096144	187.105	0.0959847
37.6085	0.0974104	40.3866	0.0965093	187.195	0.0963456
37.4877	0.0977891	40.6585	0.0968769	187.468	0.0967064
37.367	0.0981544	40.6585	0.0972556	187.377	0.0970762
37.5682	0.0985331	41.0208	0.0976342	187.709	0.097446
37.991	0.0989051	40.9302	0.0980193	187.98	0.0976298
38.1318	0.0992749	41.2925	0.0983913	188.071	0.0978158
38.5143	0.0996447	41.3529	0.0987678	188.011	0.0981833
38.6351	0.100014	41.4132	0.0991242	188.131	0.0985553
38.8363	0.100378	41.2925	0.0994984	188.765	0.0989318
38.7558	0.100743	41.7454	0.0998682	188.886	0.0993058
38.6955	0.101108	41.9266	0.10005	189.248	0.09968
38.8967	0.101474	41.8963	0.100234	189.551	0.100048
38.7558	0.101666	41.6548	0.10059	189.551	0.100422
38.8766	0.10185	41.7152	0.100955	189.429	0.100789
39.2389	0.102229	41.8963	0.101327	189.671	0.101155
39.0376	0.102607	41.5642	0.101706	189.912	0.10152
39.7018	0.102975	41.5038	0.101901	190.275	0.101892
39.3396	0.103353	41.8057	0.102087	190.275	0.102257
39.5408	0.103537	41.8963	0.102459	190.335	0.102629
39.7422	0.103725	42.1682	0.102833	190.426	0.102999
39.5207	0.104095	42.47	0.103201	190.335	0.103371
40.1648	0.104454	42.772	0.103568	190.366	0.103566
39.7221	0.104819	42.9229	0.103936	190.486	0.103754
40.1447	0.10518	43.4362	0.10431	191	0.104128
40.0038	0.105552	43.4665	0.104671	191.362	0.104502
40.1849	0.105926	43.5872	0.105032	191.966	0.104868
40.1246	0.1063	43.7986	0.105395	191.906	0.105238
40.4467	0.106677	43.5268	0.105765	191.966	0.105417
40.1648	0.107042	43.4362	0.106143	191.754	0.105601
40.3057	0.107421	43.7683	0.106524	191.785	0.105966
40.2453	0.107791	43.7683	0.106907	192.026	0.106332
40.3662	0.108163	43.8288	0.107281	192.449	0.106703
40.3863	0.108535	44.1005	0.107656	192.962	0.107071
40.8291	0.108906	44.342	0.107835	193.294	0.107447
41.0304	0.109265	44.4931	0.108014	193.294	0.107826
41.1713	0.109445	44.4025	0.108386	193.385	0.108198
41.3524	0.109631	44.5232	0.108752	193.355	0.10857
41.4732	0.109994	44.7949	0.109117	193.566	0.108935
41.7752	0.110361	45.3988	0.109473	193.808	0.109312
41.8758	0.110736	45.58	0.109655	194.018	0.109679
41.9965	0.111114	45.58	0.109843	194.14	0.110047
41.9362	0.111309	45.9423	0.110217	194.08	0.110408
41.9764	0.111495	46.4254	0.110594	194.2	0.110778
42.0167	0.111862	46.3651	0.110975	194.714	0.111143
42.0569	0.112241	46.214	0.111347	194.985	0.111329
42.2179	0.112613	46.2745	0.111723	195.317	0.111517
42.2583	0.112983	46.3952	0.112082	195.649	0.111891
42.4595	0.113342	46.2443	0.112449	196.192	0.112268
42.3992	0.113705	46.3952	0.112819	196.405	0.112644
42.4595	0.114072	46.3046	0.113198	196.586	0.113012
42.5199	0.114444	46.3046	0.113561	196.465	0.1132
42.3992	0.114816	46.3348	0.113924	196.163	0.113386
42.4394	0.115188	46.1838	0.11428	196.434	0.113753
42.4797	0.115565	46.4254	0.114652	196.254	0.114123
42.3589	0.115932	46.5763	0.115033	196.345	0.114484
42.4394	0.116311	46.4555	0.115416	196.555	0.114856
42.5803	0.11668	46.3651	0.115611	196.978	0.115224
42.7413	0.117055	46.1537	0.115799	197.4	0.115593
43.003	0.117238	46.6066	0.116171	197.883	0.115959
43.1238	0.117422	46.3651	0.116546	198.246	0.116333
43.3854	0.11779	46.5763	0.116904	198.065	0.116709
43.3854	0.118153	46.6971	0.117276	198.578	0.117086
43.627	0.118518	46.6669	0.117458	198.246	0.117458
43.6471	0.118884	46.7877	0.117639	198.366	0.117825
43.6874	0.119067	46.9386	0.118002	198.155	0.118202
43.8283	0.119253	46.9386	0.118363	198.337	0.118565
43.788	0.119628	47.0292	0.118733	198.306	0.118937
44.0295	0.120006	47.3614	0.11911	198.428	0.119118
44.0496	0.120383	47.6935	0.119486	198.428	0.1193
44.0899	0.120752	47.452	0.119862	198.518	0.11967
43.949	0.121133	47.8748	0.120232	198.82	0.120039
44.1303	0.121503	47.8143	0.120611	199.332	0.120409
44.1101	0.121871	47.9351	0.120978	199.726	0.120781
44.2309	0.122229	48.0257	0.121344	200.028	0.120965
44.3516	0.122595	48.3578	0.121713	200.36	0.121155
44.5126	0.122958	48.3578	0.122088	200.36	0.121534
44.6133	0.123332	48.5691	0.122446	200.298	0.121902
44.8347	0.123704	48.6898	0.122812	200.36	0.122278
44.8146	0.12408	49.022	0.12317	200.088	0.122643
44.7341	0.124454	49.3542	0.123352	199.665	0.123009
44.9152	0.124822	49.2334	0.123544	199.937	0.123374
44.8549	0.125015	49.7165	0.123925	200.42	0.123746
44.875	0.125201	50.0486	0.124306	200.511	0.124111
44.875	0.12557	50.0788	0.124689	201.085	0.124483
45.1366	0.125942	50.4109	0.125066	201.446	0.124851
45.5191	0.12631	50.0788	0.125254	201.929	0.12523
45.5191	0.126678	50.0788	0.125433	202.08	0.125602
45.6399	0.126859	50.0486	0.125792	202.262	0.125976
45.821	0.127041	49.7769	0.126164	202.171	0.126345
46.0022	0.127406	49.958	0.126525	202.412	0.126713
46.2437	0.127771	49.7769	0.12689	202.232	0.126906
46.3846	0.128143	49.9278	0.127249	202.352	0.127087
46.4852	0.128518	49.958	0.127623	202.745	0.127455
46.4651	0.128898	49.9883	0.127999	202.835	0.127818
46.6262	0.129273	50.0486	0.128378	202.986	0.128183
46.6262	0.129647	50.26	0.128754	203.046	0.12856
46.6665	0.130021	50.4109	0.129126	203.228	0.128927
46.9482	0.130391	50.2902	0.129503	203.318	0.129301
47.1696	0.130758	50.562	0.12987	203.682	0.129673
47.069	0.131117	50.0185	0.130231	203.892	0.130048
47.2703	0.131484	49.8977	0.130597	204.103	0.130422
47.4313	0.13185	49.8977	0.130969	204.345	0.130792
47.4112	0.132224	50.1091	0.13115	204.315	0.13098
47.3911	0.132594	50.2298	0.131332	204.285	0.131164
47.5722	0.13278	50.2298	0.131699	204.254	0.131533
47.693	0.132972	50.6223	0.13206	204.012	0.131901
47.6527	0.133344	50.6223	0.132437	204.586	0.132262
47.4917	0.133712	50.7732	0.132813	204.648	0.132634
47.4917	0.134086	50.9545	0.132999	205.16	0.132997
47.4313	0.134454	50.9545	0.133198	205.131	0.133369
47.371	0.134642	51.0752	0.133581	205.946	0.133741
47.371	0.134826	51.5885	0.133953	205.975	0.134122
47.2703	0.135196	51.5885	0.134319	206.518	0.134494
47.4716	0.135565	51.6489	0.134677	206.398	0.134866
47.532	0.135928	51.4677	0.135052	207.092	0.135235
47.9346	0.136296	51.6188	0.135415	206.972	0.135603
48.0553	0.136661	51.3772	0.13578	206.822	0.135979
48.1761	0.137033	51.7998	0.136139	206.609	0.136347
48.317	0.137407	52.1622	0.136513	206.912	0.136712
48.78	0.137788	52.434	0.136885	206.7	0.136894
48.6189	0.138162	52.434	0.137268	206.64	0.137071
48.4982	0.138532	52.132	0.137642	206.912	0.137443
48.3572	0.138723	52.0112	0.138014	207.243	0.137813
48.4176	0.138909	52.0112	0.13839	207.546	0.138187
48.4176	0.139276	52.132	0.13876	207.788	0.138559
48.2163	0.139646	51.9811	0.138946	208.12	0.138743
48.5384	0.140005	52.1018	0.139121	208.3	0.138935
48.7196	0.14037	52.7963	0.139489	208.663	0.139312
48.9007	0.140738	52.9774	0.139861	208.905	0.139679
48.8605	0.141114	53.0378	0.140222	208.934	0.140053
48.7196	0.141486	53.0378	0.140589	208.905	0.140421
48.7397	0.141865	53.4002	0.140769	208.995	0.140788
48.78	0.142234	53.37	0.14095	209.357	0.141152
49.0617	0.142604	53.2189	0.141326	209.569	0.141519
49.3637	0.142794	53.5812	0.141701	209.871	0.141884
49.5649	0.14298	53.4002	0.142088	210.022	0.142259
49.5649	0.143346	53.4002	0.142467	210.294	0.142628
49.7058	0.143718	53.8531	0.142843	210.323	0.143009
49.8267	0.144088	54.0946	0.143209	210.715	0.143381
49.7462	0.144457	54.2154	0.143567	211.078	0.143756
49.5649	0.144637	54.4871	0.143942	211.502	0.144125
49.4844	0.144816	54.8494	0.144307	211.803	0.144495
49.9474	0.145184	54.5172	0.14467	211.985	0.144683
50.0279	0.145549	54.8797	0.144849	211.834	0.144867
50.2091	0.145923	54.5475	0.145029	211.923	0.145235
50.2694	0.146295	54.5475	0.145405	211.772	0.145598
50.4305	0.146678	54.9098	0.145775	211.803	0.145959
50.3298	0.14705	54.7891	0.146158	211.531	0.146331
50.3298	0.147424	55.4532	0.146532	212.165	0.146698
50.4104	0.147799	55.6646	0.146906	212.165	0.147074
50.672	0.148171	55.5742	0.147278	212.377	0.147451
50.6318	0.148538	55.3628	0.147644	212.8	0.14783
50.8934	0.148892	55.3929	0.148007	213.102	0.148202
51.0545	0.149258	55.1815	0.148376	212.98	0.148571
51.1552	0.149623	55.3325	0.148751	212.889	0.14876
50.9538	0.150004	55.7552	0.149109	212.829	0.148946
51.2155	0.150369	56.3289	0.149477	213.222	0.149311
51.2759	0.150555	56.812	0.14984	213.162	0.149674
51.1753	0.150748	56.6309	0.150216	213.343	0.150037
51.135	0.15112	56.6611	0.150588	213.434	0.150407
51.296	0.151494	56.8422	0.150779	213.645	0.150591
51.6785	0.151868	56.5102	0.15098	214.037	0.150774
51.6584	0.152238	56.4798	0.151357	214.188	0.151149
51.457	0.152426	56.5102	0.151733	214.158	0.151518
51.6383	0.152608	56.9629	0.152096	214.4	0.151899
51.8194	0.152975	57.0234	0.152457	214.491	0.152271
51.6182	0.153343	56.8725	0.152645	214.249	0.152648
51.5577	0.153704	57.2045	0.152829	213.977	0.153015
51.4973	0.154071	57.1743	0.153194	214.249	0.153385
51.6785	0.154434	57.1442	0.153558	214.158	0.153752
51.4973	0.154811	56.8422	0.153914	214.158	0.154118
51.6584	0.155187	56.9932	0.15429	214.52	0.154479
52.0609	0.155568	56.9328	0.154665	214.671	0.154844
52.2219	0.155942	57.3254	0.155048	214.429	0.15522
52.2623	0.156316	57.3254	0.155422	214.491	0.155592
52.2824	0.156505	57.6272	0.155796	214.52	0.155967
52.5239	0.156691	57.7178	0.156168	214.369	0.156339
52.8057	0.157056	57.9895	0.156536	214.551	0.156522
52.2421	0.157419	57.6574	0.156897	214.702	0.156715
52.4434	0.157778	57.8688	0.15726	215.034	0.157087
52.383	0.158145	57.8688	0.157627	215.094	0.157457
52.5038	0.158513	58.2915	0.157988	214.822	0.157831
52.383	0.158892	58.3822	0.158356	214.671	0.158199
52.8258	0.159261	58.5632	0.158544	214.46	0.158382
52.7654	0.15964	58.8349	0.158728	214.491	0.158564
52.9668	0.160008	58.8652	0.159106	214.611	0.158927
52.9064	0.16038	58.9558	0.159481	214.611	0.159297
53.2284	0.160754	58.5934	0.15987	215.185	0.159662
53.4498	0.161128	58.4726	0.160247	215.548	0.160034
53.4498	0.161498	58.5632	0.16043	215.789	0.160404
53.631	0.161861	58.2614	0.160623	216.182	0.160789
53.953	0.162231	58.4726	0.160988	216.483	0.161161
53.8926	0.162414	58.7746	0.161352	216.755	0.161538
53.9128	0.162594	59.1671	0.161721	216.755	0.161905
54.0939	0.162961	59.4992	0.162082	216.634	0.162275
54.3556	0.163324	59.62	0.162445	216.182	0.162645
54.4361	0.163699	59.7106	0.162804	216.302	0.163006
54.6575	0.164075	59.2577	0.163178	216.182	0.163371
54.8991	0.164263	58.9255	0.163552	216.423	0.163736
54.8589	0.164458	58.7746	0.163936	216.543	0.16411
54.7179	0.16483	58.6237	0.164308	216.755	0.164296
54.7582	0.165204	58.2311	0.164686	216.815	0.16448
54.9595	0.165574	58.5632	0.165058	216.906	0.164852
55.04	0.165946	59.0162	0.165426	217.086	0.165224
55.0802	0.166309	59.2577	0.165789	217.509	0.165605
55.4225	0.166668	59.6502	0.166154	217.811	0.165979
55.3822	0.167035	59.5898	0.166342	217.932	0.166161
55.4829	0.167403	59.9823	0.166524	218.294	0.166351
55.3419	0.167777	60.1635	0.166883	218.535	0.166721
55.664	0.168147	60.1334	0.167248	218.868	0.167088
55.7847	0.16853	60.0729	0.167613	218.958	0.167454
56.2075	0.168898	59.9522	0.167994	219.109	0.167819
56.127	0.169272	60.0428	0.168182	219.231	0.168187
56.3886	0.169646	60.1031	0.16837	219.532	0.168554
56.1672	0.170016	60.0126	0.16876	219.805	0.168924
56.127	0.170202	60.0428	0.169134	220.106	0.169292
55.9861	0.170385	60.4051	0.169511	220.469	0.169675
55.9256	0.170753	60.8882	0.169872	220.558	0.170049
56.0263	0.171118	60.9183	0.170237	220.62	0.170428
56.1471	0.171481	60.9486	0.170607	220.529	0.170793
56.4892	0.171851	61.1598	0.17097	220.166	0.171167
56.4691	0.172033	61.0391	0.171333	220.197	0.171535
56.6101	0.172214	60.8882	0.17169	220.378	0.171898
56.7711	0.172591	61.0391	0.172066	220.257	0.172079
56.912	0.172965	61.492	0.172438	220.649	0.172259
57.1736	0.173346	61.2203	0.172823	221.012	0.172624
57.0126	0.173718	61.1902	0.173197	221.525	0.172998
57.0528	0.174096	61.0391	0.173576	221.586	0.17337
56.9925	0.174466	61.0391	0.173946	221.495	0.173744
57.1132	0.174836	61.0694	0.174125	221.495	0.173932
57.0931	0.175201	61.0694	0.174313	221.465	0.174116
57.1937	0.175556	61.4014	0.174676	221.706	0.174495
57.3146	0.175925	61.794	0.175048	221.918	0.174862
57.3146	0.176291	62.1563	0.175414	222.189	0.175237
57.3146	0.176667	62.4885	0.175772	222.402	0.175609
57.2945	0.177039	62.3375	0.175956	222.522	0.175978
57.4152	0.177422	62.3677	0.176133	222.189	0.176342
57.2945	0.177783	62.5186	0.176505	221.918	0.176707
57.4555	0.177967	62.2771	0.176884	221.525	0.177077
57.3347	0.178157	62.4583	0.17726	221.737	0.17744
57.1132	0.178531	62.4583	0.17765	221.615	0.177812
57.1535	0.178906	62.7903	0.17802	221.766	0.178179
57.1132	0.179273	62.73	0.178396	221.737	0.178565
57.3347	0.179643	62.9111	0.178762	222.763	0.178937
57.2945	0.179827	63.0017	0.179129	222.522	0.179313
57.536	0.180008	63.0318	0.179497	222.672	0.17968
57.9989	0.180369	63.1526	0.179862	222.974	0.179864
58.0996	0.180737	63.1526	0.180221	223.005	0.180055
58.0795	0.181102	62.8809	0.18058	223.155	0.18042
57.9989	0.181478	62.8206	0.180956	222.402	0.180785
58.0996	0.181855	63.2131	0.18133	223.911	0.181148
58.0593	0.182236	63.5452	0.181713	222.914	0.181516
57.9788	0.182608	63.666	0.181899	222.763	0.181702
58.2807	0.182984	63.7868	0.182083	222.491	0.181888
58.4015	0.183354	63.9982	0.182464	224.695	0.182256
58.5022	0.183721	64.3303	0.182838	224.243	0.18263
58.6632	0.184087	64.1189	0.183208	223.851	0.183006
59.1463	0.184443	64.0585	0.183566	225.329	0.183385
59.3476	0.184811	64.4511	0.183746	226.809	0.183752
59.6696	0.18518	64.5718	0.183934	224.485	0.184127
59.6092	0.185555	64.9342	0.184297	226.085	0.184499
59.4079	0.185741	65.2663	0.18466	224.968	0.184866
59.4884	0.185927	65.0248	0.185026	225.602	0.185229
59.2671	0.186308	64.9945	0.185393	224.272	0.185597
59.4281	0.186673	64.5415	0.185774	225.571	0.185962
59.5086	0.187052	64.4208	0.18615	224.786	0.186332
59.7502	0.187424	63.8169	0.186538	225.874	0.1867
60.3338	0.187607	64.2095	0.18691	224.846	0.187072
60.1326	0.187798	64.0888	0.187286	225.812	0.187457
60.4547	0.188165	64.3303	0.187647	225.391	0.187645
60.4547	0.188531	64.4812	0.188015	225.209	0.187829
60.5754	0.188894	64.6623	0.188382	226.054	0.188201
60.5754	0.189261	64.6322	0.188748	225.843	0.18857
60.7767	0.189624	64.7228	0.189108	226.929	0.188945
60.6559	0.189992	64.8134	0.189469	226.658	0.189312
60.4949	0.190368	64.7529	0.189664	226.929	0.189496
60.5553	0.190745	64.904	0.18985	227.323	0.18968
60.8572	0.191123	65.1152	0.190222	226.84	0.190036
60.837	0.191495	65.0851	0.190603	227.383	0.190404
60.9578	0.191872	65.2965	0.190975	226.991	0.190776
61.0183	0.192242	65.5078	0.191354	227.685	0.191152
60.9578	0.192611	65.5983	0.19154	227.383	0.191524
60.8773	0.192977	65.7191	0.191721	228.198	0.191892
60.9982	0.193335	65.8702	0.192091	227.594	0.19227
60.8974	0.193519	66.0512	0.19245	228.168	0.192642
61.0585	0.193703	65.9305	0.192826	227.654	0.193014
61.3403	0.19407	65.9608	0.193189	227.986	0.193382
61.1592	0.194445	65.8702	0.193552	227.292	0.193752
61.3805	0.194817	65.6286	0.193918	227.775	0.194117
61.2799	0.195195	65.8097	0.194288	227.383	0.194484
61.3805	0.195379	65.5983	0.194662	227.806	0.194852
61.4007	0.195558	65.6286	0.19504	227.685	0.19522
61.4812	0.195939	65.7494	0.19543	227.895	0.195403
61.8033	0.196311	65.9608	0.195804	228.289	0.195587
61.6825	0.196685	65.9003	0.196174	228.469	0.195966
61.7831	0.197055	66.2626	0.196533	228.983	0.196344
61.8033	0.197425	66.172	0.196905	229.074	0.196716
61.924	0.197786	66.172	0.197272	229.526	0.197093
62.0247	0.198147	66.4438	0.197452	229.345	0.197277
61.924	0.198512	66.172	0.197638	229.285	0.197458
62.1454	0.198877	66.2325	0.197994	229.134	0.197832
62.1052	0.199256	66.5646	0.198355	229.014	0.198196
62.1253	0.19963	66.776	0.198734	229.225	0.198561
62.1857	0.200011	66.8363	0.19911	229.074	0.198924
62.4675	0.200383	66.6249	0.199305	229.345	0.199294
62.3065	0.200762	66.9872	0.199491	229.708	0.199666
62.4675	0.201129	67.2591	0.199863	230.009	0.20004
62.5681	0.201311	66.9571	0.200239	230.191	0.200414
62.5883	0.201499	66.8968	0.200609	230.523	0.200786
62.5883	0.201864	66.9872	0.200979	230.705	0.201165
62.6285	0.202223	67.108	0.201344	231.126	0.20153
62.6889	0.202591	67.0175	0.201718	231.097	0.201904
62.7292	0.20296	67.2288	0.202081	231.338	0.202272
62.6486	0.203149	67.3798	0.202444	231.458	0.202642
62.6486	0.203332	67.41	0.202808	231.671	0.203005
62.7292	0.203704	67.5308	0.203175	231.671	0.203186
62.8903	0.204085	67.4705	0.203554	231.609	0.203374
63.0513	0.204453	67.6515	0.203932	231.791	0.20374
63.1318	0.204829	67.712	0.204316	231.791	0.20411
63.4538	0.205201	67.9535	0.20469	231.972	0.204477
63.796	0.205573	67.7422	0.205062	232.032	0.204851
63.957	0.205938	67.8629	0.205241	232.123	0.205044
63.9771	0.20631	67.9232	0.205418	232.305	0.205232
64.1181	0.206671	67.8328	0.205792	232.575	0.205606
64.2389	0.207037	68.1346	0.20616	232.395	0.205978
64.3797	0.207402	68.1346	0.20653	232.305	0.206346
64.42	0.20777	68.4668	0.206886	232.334	0.206718
64.5005	0.208146	68.5574	0.207066	232.245	0.207083
64.7219	0.208525	68.2554	0.207252	232.032	0.207451
64.8427	0.208903	68.2554	0.207624	232.334	0.207812
64.8629	0.209091	68.1346	0.208002	232.575	0.208184
64.7824	0.209275	67.9837	0.208378	233.24	0.208553
64.7824	0.209652	67.9535	0.208746	233.603	0.208928
65.2654	0.210015	68.4065	0.209127	233.905	0.209302
65.507	0.210387	68.648	0.209494	234.055	0.209676
65.205	0.210752	68.4065	0.209864	234.177	0.210052
65.3056	0.210929	68.8291	0.210232	234.177	0.210422
65.2855	0.211117	68.7688	0.210606	234.328	0.210794
65.5674	0.211483	68.7688	0.210967	234.237	0.21098
65.507	0.211852	68.7688	0.211332	234.357	0.211162
65.044	0.212222	69.1914	0.211698	234.357	0.211529
65.4063	0.212596	69.1914	0.21207	234.418	0.211895
65.4063	0.212973	69.4632	0.212444	234.115	0.212262
65.4265	0.213338	69.6745	0.21282	234.266	0.212628
65.3459	0.213719	69.6142	0.213017	234.749	0.212811
65.829	0.214089	69.7048	0.213203	234.811	0.213
65.7686	0.214463	70.0066	0.213575	235.172	0.213363
65.9901	0.214828	69.916	0.213949	235.565	0.213741
66.1511	0.215198	69.9463	0.214306	235.928	0.214122
66.4127	0.215559	70.0369	0.214682	236.229	0.214496
66.3926	0.215924	70.1878	0.214866	235.988	0.214873
66.4731	0.216294	70.3992	0.215048	236.2	0.215238
66.4731	0.216664	70.1274	0.215415	236.169	0.215608
66.2517	0.216852	70.7917	0.215776	236.32	0.215969
66.3725	0.217036	71.0634	0.216146	236.289	0.216341
66.4731	0.217412	71.3352	0.216518	236.622	0.216702
66.4127	0.217789	71.154	0.216894	236.743	0.217076
66.7147	0.218158	71.3654	0.217268	236.985	0.217443
66.755	0.218537	71.2145	0.21764	237.497	0.217815
66.8958	0.218723	71.3049	0.218017	237.649	0.218194
66.9562	0.218907	71.3654	0.21838	237.92	0.218568
66.5939	0.219281	71.3352	0.218748	237.891	0.218761
66.8556	0.219638	71.3955	0.218931	238.071	0.218944
66.755	0.219998	71.456	0.219115	238.071	0.21931
66.9965	0.220364	71.5768	0.219494	238.132	0.219682
66.9763	0.220738	71.6975	0.219857	238.132	0.220047
67.2582	0.22111	71.6069	0.220222	237.92	0.220415
67.4393	0.221484	71.8485	0.220583	237.86	0.220596
67.6205	0.221861	71.9994	0.220957	237.738	0.22078
67.3588	0.222231	71.7882	0.221331	237.98	0.221152
67.379	0.222607	71.8183	0.221717	237.92	0.221517
67.3588	0.222976	71.9391	0.222095	238.192	0.221889
67.2582	0.223351	72.1202	0.222464	238.826	0.222253
67.2984	0.223718	72.09	0.222836	239.309	0.222631
67.6808	0.224089	72.1806	0.223193	239.52	0.223007
67.8016	0.224449	72.1202	0.223569	239.974	0.223384
67.7613	0.224629	72.2409	0.223936	239.883	0.223758
67.7815	0.224816	72.1505	0.224304	239.883	0.224127
67.9426	0.225184	72.2108	0.224662	240.003	0.224498
67.8621	0.225551	72.5128	0.224842	240.003	0.224682
67.8621	0.225927	72.4222	0.225033	239.974	0.22486
68.0432	0.226304	72.5429	0.225402	239.732	0.225227
68.2042	0.226498	72.2108	0.225782	240.245	0.225587
68.3048	0.22668	72.3014	0.226156	240.335	0.22596
68.2646	0.227049	72.6938	0.226529	240.608	0.226329
68.4861	0.227424	72.5429	0.22672	241.091	0.226707
68.5062	0.227793	72.6335	0.226907	241.182	0.227087
68.4457	0.228164	72.9354	0.227273	241.302	0.22746
68.6269	0.228527	73.0865	0.22764	241.242	0.227833
68.6471	0.228891	73.328	0.228004	241.272	0.228198
68.5062	0.229256	73.0865	0.228384	241.242	0.228569
68.4658	0.229629	73.4488	0.228744	241.332	0.228938
68.8282	0.23	73.1166	0.229109	241.06	0.229309
68.9288	0.230373	73.4488	0.229473	241.151	0.229671
68.9892	0.230751	73.5695	0.229847	240.758	0.23004
69.3717	0.23112	73.5695	0.230224	240.758	0.230404
69.4723	0.231496	73.8111	0.230604	241.363	0.230589
69.2509	0.231867	73.9318	0.230982	241.091	0.230778
69.0496	0.232238	73.9017	0.231358	241.151	0.23114
69.2107	0.232424	73.8412	0.231724	241.574	0.231524
69.1905	0.232607	74.1129	0.232084	242.148	0.231902
69.1905	0.232973	73.8111	0.232456	242.509	0.232278
69.4522	0.233338	73.9922	0.232642	242.177	0.232467
69.6736	0.233709	74.2035	0.23282	242.418	0.232649
69.6937	0.234071	74.264	0.233191	242.571	0.233016
70.0359	0.234442	74.6565	0.233551	242.298	0.233384
70.1969	0.234813	74.9886	0.233924	242.238	0.233747
70.0963	0.235191	75.3509	0.234293	241.966	0.234113
70.1768	0.235569	75.4717	0.234476	242.208	0.234478
70.4587	0.23594	75.3509	0.234669	242.449	0.234851
70.3177	0.236316	75.5925	0.235049	242.963	0.23522
70.3983	0.2365	75.5623	0.23542	243.626	0.235596
70.3983	0.236682	75.5322	0.235793	244.262	0.235971
70.8008	0.237051	75.5925	0.236158	244.774	0.236351
71.1229	0.237413	75.1094	0.236527	245.529	0.23672
71.3644	0.237776	75.7434	0.236896	246.194	0.237087
71.6463	0.238144	75.3208	0.237269	246.526	0.23746
71.7268	0.238329	75.2906	0.237631	247.009	0.237824
71.6261	0.23852	74.9886	0.237996	247.009	0.238193
71.465	0.238889	75.5322	0.238358	246.828	0.238376
71.5858	0.239267	74.5055	0.23874	247.038	0.238558
71.6261	0.23964	75.0188	0.239113	246.918	0.238929
71.767	0.240011	75.1698	0.239498	246.495	0.239296
71.928	0.240387	75.5018	0.239871	246.285	0.239667
72.1293	0.240756	75.5623	0.240244	246.374	0.240036
71.7871	0.241129	74.9585	0.240431	246.706	0.24022
71.8073	0.241493	75.7434	0.240613	246.526	0.240413
71.6261	0.241864	75.834	0.240973	246.555	0.240789
71.7268	0.242224	75.4114	0.241347	246.857	0.241167
71.7469	0.242593	76.0755	0.241713	247.038	0.241536
72.0488	0.24296	74.9585	0.24208	247.189	0.241904
72.1695	0.243329	76.3171	0.24226	247.098	0.242273
72.1293	0.2437	76.1662	0.242438	247.189	0.242633
72.0287	0.24408	75.3811	0.242809	247.069	0.243002
71.9884	0.244271	76.2568	0.24318	247.038	0.243364
72.0085	0.244458	75.5018	0.243562	247.098	0.24374
72.089	0.244831	77.1626	0.243933	247.009	0.244109
72.1092	0.245202	76.3474	0.244311	247.22	0.244482
72.3709	0.245573	77.706	0.244687	247.492	0.24486
72.391	0.245942	77.3135	0.245049	247.522	0.24524
72.3508	0.246127	78.0986	0.245416	248.126	0.245611
72.391	0.2463	77.6155	0.245787	248.488	0.24598
72.1494	0.246667	78.0986	0.24616	248.76	0.246164
72.1293	0.247031	77.2229	0.246518	248.971	0.246349
72.1293	0.247407	77.4042	0.246884	249.274	0.246713
72.1092	0.247778	76.8908	0.247249	249.757	0.247078
72.3709	0.248156	77.2834	0.247627	249.605	0.247442
72.2703	0.248529	76.9211	0.248002	249.817	0.247816
72.4313	0.2489	77.1626	0.248187	249.394	0.248002
72.5118	0.249276	77.2834	0.248384	249.243	0.248184
72.8741	0.249647	77.1928	0.24876	249.394	0.248553
72.9748	0.250016	77.4343	0.249136	249.485	0.24892
73.5384	0.250384	77.1022	0.2495	249.485	0.249302
73.639	0.250751	77.5551	0.249862	249.635	0.24968
73.5585	0.251111	77.4645	0.250238	250.118	0.250053
73.4175	0.251482	77.7966	0.250602	250.149	0.250424
73.6591	0.251844	77.3437	0.250969	250.329	0.250793
73.6792	0.252029	77.7363	0.251331	250.3	0.25116
73.4376	0.25222	77.5249	0.2517	250.36	0.251529
73.5786	0.252593	77.4343	0.252073	250.118	0.251889
73.8805	0.252976	77.2834	0.252453	250.118	0.252253
73.9208	0.253351	77.8268	0.252827	250.088	0.252627
73.6994	0.25372	77.8872	0.253198	250.752	0.252998
73.5987	0.253909	78.2797	0.253571	250.812	0.253378
73.8	0.254091	78.7931	0.25394	251.145	0.253751
73.8	0.254458	78.6723	0.254124	251.568	0.253938
73.4981	0.254827	78.9138	0.254304	251.448	0.254131
73.4779	0.255189	78.8835	0.254678	251.448	0.2545
73.4175	0.255553	78.7025	0.255049	251.145	0.254869
73.4578	0.255924	78.6723	0.255407	251.145	0.25524
73.3974	0.2563	78.7628	0.255773	251.235	0.255604
73.7597	0.256667	79.0949	0.256131	251.235	0.255787
73.9409	0.257047	79.1855	0.256513	251.386	0.255969
74.1422	0.257418	79.5177	0.256887	251.448	0.256331
74.2429	0.257793	79.5177	0.257276	251.778	0.256704
74.3435	0.258164	79.3969	0.257653	251.9	0.257073
74.3032	0.258536	79.5478	0.258027	251.9	0.257442
74.3032	0.258904	79.4875	0.258209	251.931	0.257809
74.3435	0.259269	79.578	0.258389	252.172	0.258193
74.4441	0.259638	79.88	0.258751	252.111	0.258567
74.4039	0.25982	80.0309	0.259122	252.202	0.258947
74.4844	0.26	80.2122	0.259491	252.414	0.259313
74.6051	0.260371	80.0309	0.259856	252.503	0.25968
74.585	0.260738	80.2122	0.26004	252.383	0.260051
74.7057	0.261104	80.3631	0.26022	252.474	0.260411
74.8266	0.261482	79.9706	0.260598	252.202	0.26078
75.0077	0.261671	79.7894	0.260962	252.292	0.261142
75.0077	0.261864	79.6083	0.26134	252.474	0.261516
75.2291	0.262238	79.6083	0.261707	252.625	0.261702
75.4707	0.262613	79.5478	0.262087	252.625	0.261889
75.6518	0.262982	79.9706	0.26246	252.775	0.262267
75.6317	0.263349	80.0611	0.262824	253.168	0.262644
75.8732	0.263718	80.3028	0.263196	252.926	0.263016
75.8732	0.264078	80.2725	0.263567	252.835	0.263384
75.8531	0.264444	80.1517	0.263931	253.138	0.263567
75.7927	0.264809	80.0309	0.264296	253.077	0.263756
75.8732	0.265184	80.0008	0.26466	253.108	0.264127
75.6317	0.265558	80.1517	0.265024	253.198	0.264493
75.9739	0.265936	80.3329	0.265402	253.591	0.264858
76.135	0.266304	80.3631	0.265778	253.742	0.26522
76.2557	0.266678	80.6046	0.265971	253.409	0.265591
76.4368	0.267053	80.4537	0.266167	253.772	0.26596
76.7388	0.267424	80.8462	0.266533	254.134	0.266331
76.3362	0.267609	80.7858	0.266909	254.557	0.266698
76.3765	0.267791	80.9368	0.267276	254.829	0.26708
76.6785	0.26816	80.8763	0.267642	255.222	0.267453
76.5978	0.268524	80.8763	0.267831	255.432	0.267831
76.6986	0.268889	80.8462	0.268016	255.372	0.268202
76.6986	0.26926	80.9368	0.26838	255.282	0.268576
77.0005	0.269442	80.6952	0.268747	254.92	0.26894
77.0206	0.269624	80.514	0.269102	255.162	0.269304
76.8596	0.27	80.4838	0.26948	255.162	0.269487
77.0005	0.270371	80.4537	0.269851	255.009	0.269669
76.7791	0.270753	80.0611	0.270231	255.372	0.270033
76.7791	0.271127	80.3329	0.2706	255.403	0.270409
76.5375	0.271502	80.3028	0.27098	255.915	0.270778
76.6785	0.271873	80.8462	0.271349	256.369	0.271153
76.6986	0.27224	80.816	0.271718	256.429	0.27134
76.8193	0.272607	81.0274	0.272084	256.52	0.271527
76.9401	0.272967	81.4803	0.272456	256.188	0.271907
77.0407	0.273329	81.6915	0.272824	256.549	0.272276
77.0005	0.273698	81.5105	0.273184	256.489	0.272644
77.1212	0.274076	81.6915	0.273551	256.217	0.273016
77.1011	0.274444	81.8123	0.273731	256.097	0.273382
77.2421	0.274824	81.9634	0.273913	256.338	0.273747
77.4634	0.275191	81.4803	0.274291	256.549	0.274111
77.5641	0.275378	81.4198	0.274667	256.671	0.274478
77.7855	0.275569	81.45	0.275056	257.063	0.274847
78.0673	0.275942	81.3897	0.275427	257.335	0.275216
78.4296	0.276313	81.5406	0.275611	257.666	0.275589
78.5303	0.276682	81.2991	0.275802	257.335	0.275973
78.5303	0.277047	81.3595	0.276164	257.818	0.276342
78.3893	0.277233	81.3595	0.276533	257.455	0.276722
78.5303	0.277411	81.1482	0.276909	257.697	0.277089
78.5907	0.277778	81.45	0.277276	257.515	0.277273
78.6309	0.278144	81.4803	0.277631	257.546	0.277462
78.7114	0.278511	81.5708	0.277987	257.757	0.277829
78.9529	0.278887	81.9332	0.278362	257.818	0.278193
79.1342	0.27926	82.2351	0.278738	257.969	0.278556
79.3757	0.279642	82.3558	0.27912	258.149	0.278922
79.3757	0.280018	82.4163	0.279491	258.422	0.279111
79.3555	0.280393	82.7485	0.279867	258.482	0.279296
79.5165	0.28076	82.7786	0.280236	258.632	0.279669
79.5165	0.281129	83.0202	0.280604	258.24	0.280044
79.4763	0.281496	83.1108	0.280973	258.754	0.28042
79.5568	0.281853	83.4428	0.281344	258.543	0.280796
79.275	0.28222	83.3523	0.281531	258.391	0.28116
78.9127	0.282589	83.2617	0.281711	258.362	0.281536
78.7919	0.282964	83.6542	0.282076	258.694	0.281907
78.7316	0.283151	83.4428	0.282438	258.723	0.282276
78.9127	0.283336	83.5032	0.282804	258.754	0.282636
78.8322	0.283713	83.0805	0.28318	259.206	0.282998
79.1543	0.284084	83.0503	0.283369	259.388	0.283369
79.3555	0.284462	83.322	0.283556	259.66	0.283738
79.3757	0.284831	82.8088	0.283942	259.509	0.284109
79.5769	0.285013	83.4428	0.284316	259.871	0.284476
79.3555	0.2852	83.5635	0.284693	259.902	0.28486
79.6574	0.285569	83.5334	0.285056	259.902	0.285049
79.7783	0.285938	83.6845	0.285422	259.992	0.285236
79.6977	0.286302	83.6845	0.285793	259.629	0.285613
80.0399	0.286667	83.6542	0.286158	259.78	0.285976
79.8185	0.287036	82.9295	0.28652	259.6	0.286353
79.8588	0.2874	83.2315	0.28688	259.418	0.286716
79.8387	0.287776	83.1409	0.287251	259.448	0.286896
79.9997	0.288151	83.0805	0.287629	259.478	0.28708
79.8185	0.288531	82.688	0.288009	259.569	0.28744
79.9997	0.288907	83.5938	0.288378	259.328	0.287809
79.8387	0.289282	83.8052	0.288756	259.206	0.288184
79.8588	0.289647	84.1675	0.289122	259.357	0.288556
79.9795	0.290018	84.4091	0.289304	259.569	0.288933
80.4425	0.290382	84.2883	0.289496	259.811	0.289304
80.3619	0.290742	84.4392	0.289864	260.083	0.289687
80.4425	0.290924	84.0769	0.290238	260.595	0.290053
80.7243	0.291107	84.1372	0.290602	260.234	0.290424
81.0665	0.291473	83.8655	0.290962	260.112	0.290796
81.2275	0.291851	84.4392	0.291327	260.294	0.291162
80.8853	0.292222	84.8015	0.291693	260.505	0.29152
81.0263	0.292602	85.0431	0.292067	260.655	0.291887
81.2074	0.292787	85.0431	0.292444	261.049	0.292253
81.1068	0.292971	85.1035	0.292831	261.32	0.292629
81.0464	0.293349	85.1638	0.293204	261.229	0.292813
81.0464	0.29372	85.1638	0.293391	261.471	0.292996
81.1269	0.294093	84.9828	0.29358	261.471	0.293364
81.0866	0.29446	85.0129	0.29394	261.622	0.293751
81.469	0.294827	85.0129	0.294313	261.985	0.294122
81.4489	0.295189	85.0431	0.294682	262.166	0.2945
81.5294	0.295558	85.0732	0.295049	262.437	0.294684
81.4086	0.295924	85.1035	0.295227	262.135	0.294867
82.093	0.296289	85.1638	0.295407	262.468	0.29524
81.4086	0.296664	85.3148	0.295767	262.346	0.295604
81.6905	0.297042	85.1035	0.296142	262.317	0.295969
81.4489	0.29742	85.1337	0.296518	262.257	0.296333
81.9119	0.297791	84.862	0.296898	262.468	0.296702
81.3281	0.298169	84.862	0.297267	262.468	0.297076
81.7308	0.298536	84.7714	0.297642	262.769	0.297449
81.7106	0.29872	85.3148	0.298009	262.678	0.297824
81.4892	0.298904	85.9188	0.298382	262.92	0.298193
81.9119	0.299271	86.4925	0.298753	262.891	0.298573
81.8716	0.299631	87.0963	0.299129	262.8	0.298758
82.2138	0.3	87.7303	0.299493	262.709	0.298936
82.1735	0.300369	87.8209	0.299856	262.498	0.299311
82.2541	0.300558	87.4888	0.300213	262.498	0.29968
82.395	0.30074	87.1265	0.300582	262.195	0.300051
82.2944	0.301116	86.9151	0.30096	262.045	0.300413
82.2138	0.301493	86.6132	0.301149	262.408	0.30078
82.2742	0.301856	86.6132	0.301338	262.649	0.301144
82.556	0.30224	86.432	0.301722	263.645	0.301513
82.5158	0.302609	86.6735	0.302096	264.4	0.301884
82.4956	0.302982	86.6132	0.302469	265.094	0.302262
82.4554	0.303347	86.7037	0.302827	265.215	0.30264
82.3749	0.303716	86.7943	0.303011	265.517	0.303016
82.1534	0.304078	86.734	0.303202	265.065	0.303389
82.1333	0.304444	86.9151	0.303573	264.914	0.303751
81.9924	0.304813	86.9452	0.30394	264.309	0.304127
81.9521	0.305178	87.2472	0.304293	264.582	0.304491
81.9924	0.305551	87.368	0.304653	264.642	0.304676
82.0125	0.305929	87.4586	0.305031	264.611	0.30486
81.9924	0.306307	87.9718	0.305409	264.763	0.305216
81.9924	0.306498	88.0022	0.305789	264.943	0.305591
82.0528	0.306682	88.606	0.306153	265.426	0.305969
82.3145	0.30706	88.0625	0.306531	265.426	0.306338
82.3346	0.307427	88.2134	0.306896	265.094	0.306524
82.4151	0.307796	88.0022	0.307269	265.215	0.306711
82.6768	0.308158	88.2437	0.307636	265.366	0.307084
82.8982	0.30852	87.7605	0.308011	265.275	0.307462
82.8982	0.308882	88.1832	0.308376	265.668	0.307827
83.0391	0.309253	88.304	0.308738	265.517	0.308198
82.9385	0.309629	88.3342	0.308918	265.88	0.308571
82.8982	0.310002	88.4852	0.3091	265.577	0.30894
82.7975	0.310382	88.606	0.309471	265.88	0.309298
82.717	0.310569	88.7268	0.309851	265.758	0.309669
82.6969	0.310751	88.9683	0.310233	265.758	0.310036
82.7371	0.311127	88.9382	0.310611	265.849	0.310407
82.7774	0.311498	88.9985	0.310798	266.392	0.310776
82.7975	0.311869	89.0286	0.31098	266.574	0.311151
83.0391	0.312236	88.8475	0.311358	266.725	0.311529
83.2001	0.312416	88.9985	0.311716	266.815	0.3119
83.2001	0.312604	88.7569	0.312091	266.906	0.312278
83.2001	0.312967	88.9382	0.31246	267.026	0.31246
83.6631	0.313336	88.9382	0.312831	266.906	0.312642
83.6631	0.313702	88.9382	0.313187	266.665	0.313013
83.8442	0.314069	89.0589	0.313547	266.605	0.31338
83.8442	0.314442	89.3005	0.313922	266.846	0.313744
84.0656	0.314816	89.2098	0.3143	267.088	0.314104
83.7034	0.3152	89.1797	0.314678	267.148	0.314289
83.9046	0.315571	89.542	0.315044	267.42	0.314482
83.965	0.315944	89.3306	0.31542	267.782	0.314856
84.1059	0.316311	89.4514	0.315787	268.054	0.315227
83.9851	0.316684	89.4815	0.31616	267.992	0.315602
84.428	0.317049	89.5118	0.316529	268.234	0.315973
84.5286	0.317411	89.6929	0.316716	267.932	0.316347
84.6091	0.317776	89.8137	0.316902	267.631	0.316713
84.6091	0.318149	90.3269	0.317264	267.509	0.317087
84.6292	0.318336	90.5988	0.317629	267.751	0.317456
84.7097	0.31852	91.0818	0.317987	267.631	0.317824
84.6494	0.318898	91.6254	0.318362	267.722	0.318184
84.589	0.319271	91.5348	0.318551	267.872	0.318556
84.7097	0.319636	91.5649	0.31874	267.992	0.318922
85.0117	0.320016	91.8065	0.31912	268.054	0.319296
84.9513	0.320198	91.5348	0.319498	268.234	0.319662
85.1526	0.320382	91.4743	0.319871	268.506	0.320042
85.1526	0.320758	91.5348	0.320242	268.628	0.320231
85.1929	0.321124	91.5951	0.320604	268.597	0.32042
85.1123	0.321493	91.7158	0.32098	268.506	0.320793
84.8708	0.321858	92.1688	0.321349	268.688	0.321167
85.0721	0.322222	92.2594	0.321716	268.386	0.321531
85.3539	0.322591	92.0178	0.322071	268.234	0.321904
85.5753	0.322958	91.8366	0.322438	268.205	0.322087
85.7565	0.323331	91.3535	0.322811	268.295	0.322267
85.9778	0.323709	91.2631	0.323191	268.415	0.322633
85.676	0.324087	91.2026	0.323564	268.386	0.322993
85.5351	0.32446	91.3838	0.323933	268.778	0.323371
85.5552	0.324836	91.5046	0.324311	268.898	0.323744
85.4546	0.325202	91.4442	0.324496	268.929	0.324118
85.515	0.325573	91.5348	0.324678	269.231	0.324489
85.9778	0.325938	91.5046	0.325049	269.382	0.324864
85.8772	0.326116	91.7158	0.325418	269.382	0.325236
85.9577	0.3263	91.7462	0.325791	269.955	0.325602
85.8772	0.32666	91.8065	0.326153	270.288	0.325976
86.139	0.327033	91.8971	0.326331	270.529	0.326342
86.1792	0.327409	91.7763	0.326518	270.74	0.326713
86.0383	0.327787	91.9574	0.326882	271.072	0.327073
86.139	0.327978	91.7763	0.327256	271.163	0.327449
86.1188	0.32816	91.8669	0.327629	271.737	0.327813
86.4811	0.328529	91.9574	0.328013	271.858	0.328
86.2597	0.328902	92.35	0.328382	271.918	0.328184
86.461	0.329269	92.4708	0.328753	272.311	0.328553
86.4207	0.329642	92.5009	0.329124	272.28	0.328931
86.4207	0.330011	92.5614	0.329487	272.009	0.329311
86.2195	0.330384	92.5009	0.329867	271.797	0.329682
86.5012	0.330744	92.6518	0.330231	271.706	0.329871
86.2597	0.331111	92.6518	0.330598	271.737	0.330051
86.6221	0.331478	93.0143	0.330958	271.375	0.33042
86.4207	0.331847	93.1048	0.331327	271.223	0.330793
86.6824	0.332218	93.2255	0.331704	271.345	0.331156
86.6422	0.332602	93.286	0.332082	271.375	0.331518
86.8233	0.33298	93.3463	0.332267	271.314	0.33188
86.6221	0.333349	93.4068	0.332451	271.345	0.33226
86.9239	0.333724	93.2255	0.332827	271.828	0.332629
86.6623	0.333911	93.2558	0.333202	271.737	0.333002
87.0447	0.334093	93.4369	0.333567	271.646	0.333378
86.9441	0.334462	93.3766	0.333933	271.768	0.333756
86.9239	0.334822	93.1351	0.334122	271.858	0.334131
87.0246	0.335184	93.3766	0.334304	271.978	0.334493
86.9038	0.335547	93.6785	0.334678	272.16	0.334864
87.0447	0.335733	93.4068	0.335033	272.371	0.335229
86.8233	0.335927	93.9503	0.335404	272.28	0.335598
86.5616	0.336298	93.8597	0.335771	272.069	0.335782
86.7831	0.336673	93.7389	0.336144	272.311	0.335962
86.5817	0.337047	93.5577	0.336527	272.251	0.336333
87.085	0.337413	94.3126	0.336904	272.371	0.3367
86.8233	0.337793	94.0408	0.337273	272.038	0.337076
87.2662	0.338162	94.4031	0.337647	272.462	0.337442
86.9642	0.338533	94.4937	0.338018	272.734	0.337629
87.1655	0.3389	94.9466	0.33838	272.854	0.337824
86.6422	0.339269	94.7352	0.338756	273.066	0.338198
86.7227	0.339633	94.856	0.339118	272.914	0.338571
86.6824	0.340002	94.7957	0.339484	273.458	0.338944
86.9239	0.340367	95.4297	0.339847	273.155	0.339313
86.6221	0.340738	95.6109	0.340036	272.914	0.339682
86.9441	0.341109	95.2183	0.340227	272.975	0.34004
86.9441	0.341493	95.2486	0.340598	273.337	0.340407
86.9642	0.341682	95.4297	0.340976	273.155	0.340773
87.0648	0.341869	95.4598	0.341344	273.217	0.341149
86.9843	0.342238	95.2486	0.341713	273.518	0.34152
87.3869	0.342613	95.158	0.341902	273.549	0.341896
87.5278	0.342978	95.3391	0.342089	273.549	0.342269
87.6486	0.343349	95.5808	0.342456	273.729	0.342647
87.6687	0.343533	95.6411	0.342827	273.729	0.34302
87.8902	0.343711	95.9128	0.343193	273.76	0.343389
88.0109	0.344073	96.094	0.343564	273.488	0.343571
88.0311	0.344438	95.9732	0.343927	273.488	0.343756
88.0914	0.344813	95.9431	0.344293	273.76	0.344118
88.3128	0.345184	95.6411	0.34466	273.669	0.344484
88.1921	0.345562	95.7618	0.345033	274.002	0.344847
88.0713	0.345936	95.8525	0.345407	273.791	0.345222
88.2524	0.346309	96.1846	0.345793	274.123	0.345407
88.2323	0.346682	96.0638	0.346167	274.515	0.345591
88.2524	0.347053	96.4865	0.346538	274.485	0.345962
88.1719	0.34742	96.2449	0.346911	274.848	0.346329
88.2524	0.347784	96.2751	0.347273	275.178	0.346711
88.1719	0.34816	96.3054	0.347649	275.752	0.347089
88.2323	0.34852	96.2751	0.347831	275.482	0.347464
88.3732	0.348891	96.5168	0.348011	275.482	0.347836
88.4537	0.349253	96.2148	0.348371	275.692	0.348202
88.6148	0.349436	96.6072	0.348733	275.602	0.348569
88.6953	0.349624	96.0638	0.349107	275.692	0.348929
88.7355	0.35	96.0638	0.34948	275.783	0.349296
88.7355	0.350382	96.1846	0.349664	275.843	0.349664
88.655	0.350758	96.1543	0.349858	275.662	0.35004
88.6752	0.351129	96.4865	0.350229	276.145	0.350407
88.6349	0.351318	96.6375	0.350604	275.965	0.350782
88.6349	0.351498	97.332	0.350978	275.965	0.351156
88.7557	0.351867	97.3622	0.351349	276.175	0.35134
88.7959	0.352236	97.4829	0.351716	276.235	0.351533
88.9167	0.352593	97.3622	0.352084	276.568	0.351907
89.1985	0.35296	97.332	0.352453	276.085	0.352278
89.3595	0.353324	97.3923	0.352811	276.055	0.352647
89.279	0.353704	97.5735	0.353176	276.115	0.353011
89.4602	0.354073	97.5131	0.35354	275.994	0.353376
89.5004	0.354451	97.7245	0.353918	275.843	0.353736
89.5407	0.354827	97.8452	0.3543	275.662	0.354109
89.6815	0.355198	97.7546	0.354684	276.175	0.354478
89.903	0.355576	97.7245	0.355058	276.448	0.354849
89.9634	0.355942	97.8151	0.355433	276.658	0.355216
89.7419	0.356309	97.9055	0.355618	276.628	0.355409
89.8225	0.356676	98.1472	0.355796	276.538	0.355604
89.9835	0.357044	98.1169	0.35616	276.809	0.35598
89.9835	0.357229	98.0868	0.356536	277.111	0.356356
90.0439	0.357407	98.2075	0.356898	277.111	0.356724
89.8225	0.357778	98.2377	0.35726	277.142	0.357091
89.9835	0.35814	98.1472	0.357442	277.202	0.357458
89.8829	0.358516	98.2982	0.35762	277.534	0.357818
89.7621	0.358889	98.3283	0.357996	277.323	0.358184
89.8024	0.359078	98.4491	0.358369	277.263	0.358549
89.7419	0.359273	98.4189	0.358749	277.474	0.358924
90.0842	0.359647	98.268	0.359124	277.897	0.359298
90.1244	0.36002	98.0868	0.359496	277.835	0.359671
90.1647	0.360391	98.1472	0.359869	278.318	0.360044
90.2452	0.360758	98.3283	0.360238	278.318	0.360429
90.2049	0.361127	98.1774	0.360602	278.318	0.360793
90.1445	0.361482	98.6	0.360973	278.198	0.361164
90.2049	0.361847	98.5095	0.36134	278.349	0.361347
90.3659	0.362218	98.2982	0.3617	278.198	0.361533
90.3257	0.362596	97.9962	0.362069	277.897	0.3619
90.3055	0.362967	98.2075	0.362429	277.957	0.362269
90.4063	0.363344	97.966	0.362807	277.775	0.362627
90.4264	0.363713	97.9055	0.363182	277.715	0.362998
90.3659	0.364087	98.2075	0.363373	277.625	0.363182
90.4666	0.364462	98.1472	0.363571	277.926	0.363367
90.5874	0.364833	98.2377	0.363942	278.138	0.363738
90.4465	0.365016	98.5095	0.364322	278.349	0.364107
90.4666	0.3652	98.3585	0.364687	278.742	0.364489
90.5673	0.365567	98.3888	0.365049	278.954	0.364864
90.3861	0.365933	98.3888	0.36524	279.406	0.365244
90.2653	0.366293	98.4491	0.365424	278.983	0.365613
90.0439	0.366664	98.7812	0.365789	279.134	0.365982
90.0439	0.366847	98.902	0.366149	278.863	0.366349
90.064	0.367031	99.3549	0.366507	279.074	0.366709
90.064	0.367407	99.4455	0.366878	278.892	0.367071
90.225	0.36778	99.5965	0.367256	279.406	0.367433
90.4063	0.36816	99.4757	0.367642	279.678	0.367809
90.7484	0.368531	99.1737	0.368016	280.191	0.368182
90.9899	0.368909	98.8415	0.368389	280.131	0.36856
90.9698	0.36928	99.1134	0.368758	280.342	0.368938
91.0906	0.369649	99.0529	0.369127	280.705	0.369127
91.2718	0.370016	99.0529	0.369309	280.554	0.369318
91.1711	0.370371	99.0832	0.369493	280.463	0.369684
91.2114	0.37074	99.4152	0.369862	280.403	0.370056
91.5133	0.371104	99.9889	0.370231	280.432	0.370424
91.4126	0.371484	99.8078	0.370591	280.463	0.370793
91.2919	0.371856	99.7777	0.370956	280.252	0.371153
91.2516	0.372233	100.08	0.371318	280.494	0.371513
91.2114	0.372607	100.049	0.371698	280.735	0.371884
91.2114	0.372791	99.7777	0.372073	281.037	0.372253
91.0101	0.37298	99.9889	0.37246	281.369	0.372624
91.1309	0.373349	100.019	0.372831	281.762	0.372993
91.1309	0.373718	99.6266	0.373213	281.731	0.373187
91.312	0.374084	99.8682	0.373576	281.822	0.37338
91.2114	0.374453	100.11	0.373942	281.912	0.373753
90.9698	0.37464	100.08	0.374316	282.094	0.374133
91.151	0.37482	100.532	0.374678	282.003	0.374502
91.2516	0.375184	100.714	0.37504	281.882	0.374871
91.3724	0.375556	100.532	0.37522	281.943	0.375053
91.4931	0.37592	100.653	0.375398	281.943	0.375238
91.5938	0.376293	100.744	0.375771	281.791	0.375598
91.936	0.376667	100.955	0.376142	281.58	0.375958
91.9964	0.377051	100.865	0.376524	281.278	0.376327
92.1171	0.377424	101.106	0.376902	281.398	0.376698
92.1775	0.3778	101.227	0.377084	281.278	0.377071
92.3185	0.378169	101.166	0.377276	281.369	0.377449
92.1574	0.378536	101.076	0.377644	281.58	0.37782
92.0568	0.378902	101.438	0.378016	281.943	0.378202
92.1775	0.379262	101.499	0.37838	281.972	0.378571
92.1373	0.379627	101.801	0.378753	281.972	0.378942
92.2379	0.379993	102.012	0.379118	282.154	0.379313
92.1976	0.380369	101.952	0.37948	282.546	0.37968
92.3185	0.380556	101.74	0.379844	282.668	0.380044
92.4392	0.38074	101.499	0.380207	282.818	0.380407
92.399	0.381124	101.438	0.380589	283.12	0.380773
92.2782	0.381493	101.166	0.380964	283.06	0.380956
92.1976	0.381871	101.106	0.381353	282.818	0.38114
92.3789	0.382238	101.166	0.381727	282.637	0.381511
92.3386	0.38242	101.559	0.3821	282.668	0.381884
92.2782	0.382607	101.257	0.382464	282.909	0.382271
92.0769	0.382973	101.77	0.382833	282.848	0.382642
92.2984	0.383342	101.831	0.383022	283.029	0.382833
92.2984	0.383711	102.163	0.383207	283.24	0.383024
92.399	0.384073	101.921	0.383567	283.422	0.383391
92.6405	0.384442	101.68	0.38392	283.543	0.38376
92.7613	0.384809	102.042	0.384282	283.302	0.384122
92.721	0.38518	102.072	0.38466	283.725	0.384482
92.721	0.385556	102.193	0.384849	283.875	0.384849
92.56	0.38594	102.193	0.385038	284.117	0.385218
92.4795	0.386311	102.646	0.38542	284.208	0.385589
92.5801	0.386691	102.918	0.385784	284.449	0.385962
92.6606	0.387053	102.948	0.386162	284.66	0.386338
92.8216	0.387422	102.646	0.386527	284.569	0.386713
92.7613	0.387789	102.525	0.3869	284.117	0.387091
92.8619	0.388151	102.344	0.387271	284.237	0.387462
92.721	0.388338	102.646	0.387644	284.66	0.387831
93.0431	0.388518	102.314	0.388009	284.751	0.3882
92.9626	0.388887	102.163	0.388369	285.022	0.388569
92.8619	0.38926	102.072	0.388731	285.505	0.388749
92.9425	0.389631	102.102	0.3891	285.535	0.388931
92.6808	0.390007	101.77	0.389478	285.657	0.3893
92.6808	0.390191	102.223	0.389856	285.746	0.389662
92.5801	0.390378	102.435	0.390236	285.928	0.390027
92.7814	0.390756	102.404	0.390611	286.32	0.3904
92.9224	0.391124	102.344	0.3908	286.229	0.390587
93.2242	0.391498	102.254	0.390987	286.502	0.390778
93.3651	0.391867	102.102	0.391349	286.803	0.39116
93.4456	0.39224	101.831	0.391722	286.834	0.391531
93.3249	0.392602	102.012	0.392093	286.743	0.391909
93.4657	0.392964	102.435	0.392453	286.925	0.392278
93.3651	0.393333	102.314	0.392633	287.015	0.392649
93.6671	0.393698	102.254	0.392813	286.865	0.393011
93.5464	0.394071	102.495	0.393176	286.623	0.393376
93.7476	0.394444	102.767	0.393553	286.683	0.393738
93.7275	0.394827	102.525	0.393927	286.712	0.394109
93.6872	0.395202	102.435	0.394309	286.985	0.39448
93.6269	0.395576	102.797	0.394676	287.075	0.394849
93.9086	0.395944	102.646	0.395049	287.528	0.395229
94.0495	0.396124	102.676	0.395418	287.498	0.395602
93.9891	0.396313	102.525	0.395789	287.558	0.39598
93.8482	0.396678	102.616	0.39616	287.678	0.396349
94.1099	0.39704	102.555	0.396536	287.831	0.396536
94.1905	0.397402	102.706	0.396896	287.589	0.39672
94.0897	0.397771	102.616	0.39726	287.377	0.397089
93.9891	0.39796	102.616	0.397622	287.558	0.397456
94.1099	0.398142	102.435	0.397984	287.348	0.397818
94.3917	0.398516	102.555	0.398364	287.348	0.398187
94.3313	0.398898	102.676	0.398553	287.498	0.398373
94.3917	0.399264	102.646	0.398744	287.86	0.398553
94.5125	0.399647	102.767	0.399124	288.132	0.39892
94.6332	0.40002	103.31	0.399498	288.343	0.399287
94.7742	0.400389	103.582	0.399873	288.948	0.399667
94.8346	0.400758	103.582	0.400238	288.615	0.400049
94.8547	0.401124	103.522	0.40042	288.555	0.400418
94.6735	0.401489	103.582	0.400611	288.766	0.400796
94.7742	0.401851	103.461	0.40098	288.494	0.40116
94.7943	0.40222	103.31	0.401342	288.314	0.401536
94.8547	0.402584	103.129	0.4017	288.706	0.4019
94.8346	0.402958	103.129	0.402067	289.038	0.402264
95.056	0.403336	103.038	0.402438	289.309	0.402627
94.8145	0.403718	103.552	0.402816	289.854	0.402996
94.7339	0.403904	103.461	0.403198	290.275	0.403371
94.8346	0.404087	103.34	0.403567	290.849	0.403742
94.6936	0.404467	103.25	0.403942	291.062	0.404116
94.5326	0.404833	103.733	0.404307	290.94	0.404304
94.6534	0.405207	103.431	0.404678	291.272	0.404491
94.9553	0.405567	103.642	0.405047	291.212	0.404869
94.8547	0.405742	103.944	0.40542	290.94	0.405238
94.6936	0.405927	104.216	0.405784	290.185	0.405609
95.0761	0.406293	103.884	0.406144	290.095	0.405976
95.2371	0.406662	103.733	0.406327	290.275	0.40616
95.4988	0.407036	104.005	0.406507	290.065	0.406347
95.68	0.407404	104.065	0.406876	290.005	0.406709
96.0624	0.407784	104.488	0.407253	289.914	0.407078
95.841	0.408156	104.427	0.407633	290.488	0.407444
96.3442	0.408536	104.397	0.408013	290.426	0.407809
95.9416	0.408904	104.397	0.408204	290.488	0.40818
95.9416	0.40928	104.458	0.408389	290.82	0.408556
95.9416	0.409647	104.367	0.408769	291	0.408938
96.0021	0.410016	104.035	0.409129	291.122	0.409309
95.8007	0.410376	104.427	0.4095	290.94	0.409687
96.4046	0.410742	104.518	0.409867	290.488	0.410056
96.0624	0.411109	104.639	0.410231	290.668	0.410427
95.9416	0.411471	104.88	0.410593	290.638	0.410787
95.9617	0.411662	105.001	0.410956	290.698	0.411153
96.1429	0.411847	104.76	0.411331	291.303	0.411513
96.3845	0.412222	104.79	0.411711	291.665	0.411884
96.1228	0.412607	105.001	0.412089	291.725	0.412069
96.5253	0.41298	105.031	0.412458	291.786	0.412258
96.6663	0.413356	104.911	0.412831	292.269	0.412631
96.7066	0.413538	105.031	0.4132	292.269	0.413007
96.6462	0.413722	104.911	0.413571	292.238	0.41338
96.5656	0.414091	104.76	0.413936	292.6	0.413758
96.465	0.414451	104.76	0.414122	292.449	0.413944
96.4448	0.414818	104.458	0.414313	292.358	0.414127
96.4448	0.415182	104.76	0.414669	291.997	0.414498
96.4448	0.415553	104.79	0.415031	292.117	0.414864
96.3643	0.415922	104.82	0.415396	291.875	0.415236
96.5857	0.416298	104.76	0.415767	291.997	0.415596
96.3039	0.416676	104.79	0.415956	292.117	0.415967
96.4046	0.417044	105.031	0.416142	292.48	0.416331
96.3039	0.417424	104.941	0.41652	292.842	0.4167
96.5052	0.417791	104.911	0.416902	293.265	0.417069
96.5052	0.418162	105.273	0.417273	293.265	0.417447
96.7669	0.418533	105.363	0.417649	293.446	0.417827
96.6864	0.418902	105.484	0.418013	293.477	0.418198
96.9883	0.419267	105.514	0.418389	292.994	0.418576
96.9883	0.419444	105.907	0.418756	293.023	0.418942
96.9883	0.419633	106.028	0.41912	292.842	0.419311
96.8877	0.419996	106.239	0.419476	292.932	0.419676
97.0688	0.420362	106.239	0.419847	293.205	0.419858
97.0688	0.420736	106.511	0.420216	293.023	0.42004
96.9279	0.421116	106.239	0.420596	293.114	0.420402
96.7669	0.421311	106.269	0.420976	293.265	0.420776
96.8072	0.421498	106.36	0.421344	293.386	0.421144
97.1292	0.421867	106.299	0.42172	293.415	0.421522
97.1292	0.422244	106.299	0.421904	293.506	0.421709
97.3104	0.422611	106.299	0.422087	293.778	0.4219
97.6324	0.422982	106.209	0.422458	293.929	0.422273
97.9545	0.423342	106.269	0.422829	294.14	0.422647
97.8942	0.423704	106.209	0.423202	294.382	0.423013
97.8337	0.424069	106.36	0.423558	294.352	0.423387
98.2162	0.424442	106.39	0.423733	294.322	0.423751
98.2363	0.424813	106.39	0.42392	294.472	0.424124
98.0552	0.425191	106.813	0.424284	294.382	0.424484
98.0753	0.425567	106.934	0.424656	294.322	0.424851
98.3571	0.425936	107.356	0.425033	294.382	0.425218
98.1558	0.426311	107.477	0.425413	294.503	0.425587
97.9545	0.426682	107.266	0.425796	294.775	0.425958
98.0552	0.427053	107.447	0.426167	294.986	0.426342
98.1357	0.427236	107.477	0.426542	295.288	0.426718
98.2766	0.42742	107.235	0.426904	295.409	0.427089
98.0149	0.427793	107.537	0.427276	295.046	0.427462
98.1357	0.428151	108.051	0.42764	294.623	0.427649
98.2967	0.42852	107.9	0.428007	294.534	0.427833
98.4979	0.428887	107.96	0.428367	294.171	0.4282
98.3772	0.429067	108.141	0.428738	294.051	0.428564
98.3772	0.429253	107.99	0.429107	294.171	0.428929
98.4778	0.429627	108.141	0.429489	294.322	0.429291
98.4979	0.430004	107.99	0.42968	294.745	0.429476
98.4577	0.430387	108.02	0.429864	294.685	0.429664
98.3369	0.430762	108.111	0.430233	294.775	0.430033
98.2967	0.431133	108.232	0.430609	294.714	0.430409
98.5785	0.4315	108.745	0.430973	294.955	0.430789
98.6188	0.431869	108.413	0.431347	295.046	0.431162
99.0213	0.432231	108.745	0.431529	295.077	0.431536
99.0817	0.432596	108.806	0.431716	294.986	0.431904
99.0615	0.432958	108.594	0.432091	294.986	0.432273
99.1018	0.433333	108.534	0.432444	294.835	0.432642
99.0817	0.4337	108.081	0.432811	294.685	0.433011
98.981	0.434078	108.473	0.433173	294.895	0.433371
98.7798	0.434453	108.322	0.433547	294.835	0.433744
98.9207	0.43482	108.443	0.433922	294.926	0.434104
98.5584	0.435016	108.685	0.434304	294.685	0.434478
98.7597	0.4352	108.685	0.434682	295.228	0.434842
98.8402	0.435571	108.594	0.435056	295.228	0.435227
98.5785	0.435942	108.926	0.435431	295.137	0.435418
98.82	0.436311	109.258	0.435796	295.56	0.435607
98.7194	0.43668	109.198	0.436167	295.771	0.43598
98.7395	0.43704	109.621	0.436529	295.771	0.436353
98.8402	0.437411	109.862	0.436898	295.438	0.43672
99.0012	0.437776	109.832	0.437253	295.409	0.437089
99.0012	0.438144	109.953	0.437436	295.318	0.437276
99.2428	0.438516	109.651	0.437624	295.258	0.437456
99.2025	0.438893	109.56	0.437998	295.348	0.437818
99.2428	0.439087	109.349	0.43838	295.983	0.438182
99.3233	0.439273	109.107	0.438758	296.375	0.438553
99.605	0.439644	109.077	0.439127	296.646	0.43892
99.7258	0.44002	108.956	0.439313	297.251	0.439298
99.6252	0.440387	108.956	0.439496	297.462	0.439676
99.8869	0.440756	109.198	0.439858	297.462	0.440051
99.9473	0.440938	109.168	0.440227	297.22	0.440427
99.8668	0.441116	109.168	0.440598	297.342	0.440796
99.7258	0.441484	109.409	0.440971	296.858	0.441167
99.7459	0.441851	109.711	0.441329	296.737	0.441527
99.8265	0.442224	109.742	0.441698	296.768	0.441898
99.7863	0.442593	110.043	0.442062	296.978	0.442262
100.028	0.442971	110.194	0.442436	296.828	0.442629
99.8869	0.443342	110.225	0.442813	297.251	0.442996
99.9271	0.443716	109.983	0.443193	297.462	0.443178
99.8064	0.444089	110.013	0.443384	297.342	0.443364
99.8869	0.444456	110.013	0.443573	297.492	0.443736
99.4642	0.444831	110.013	0.443947	297.734	0.444122
99.7057	0.445198	110.104	0.444318	298.217	0.444493
99.7863	0.445569	110.164	0.444678	298.398	0.444864
100.048	0.445929	110.225	0.445051	298.489	0.445049
100.249	0.446298	110.074	0.445418	298.609	0.445238
100.551	0.446662	109.983	0.44578	298.428	0.445607
100.672	0.446842	109.832	0.44614	298.186	0.445978
100.712	0.447033	109.44	0.446513	297.945	0.446338
100.752	0.447407	109.621	0.446887	297.763	0.446709
101.014	0.447787	109.923	0.447271	298.095	0.447071
100.913	0.448162	110.013	0.447644	298.035	0.447442
100.913	0.448536	110.225	0.448018	298.005	0.447811
100.954	0.448724	110.678	0.448389	298.337	0.448187
100.652	0.448907	110.708	0.448751	298.518	0.448564
100.893	0.449273	110.466	0.449122	297.915	0.448942
100.471	0.449647	110.466	0.449311	298.066	0.449129
100.37	0.450004	110.436	0.449496	298.186	0.449313
100.189	0.450373	110.708	0.449869	298.82	0.449687
100.41	0.450733	110.828	0.450222	298.489	0.450056
100.41	0.451111	110.587	0.450584	298.609	0.450422
100.692	0.451482	110.828	0.450951	298.972	0.450787
100.954	0.45186	110.708	0.451136	298.7	0.451147
101.296	0.452231	110.647	0.451327	298.64	0.45152
101.155	0.452602	110.406	0.451704	298.609	0.451882
101.276	0.452978	110.134	0.452091	298.428	0.452256
101.296	0.453351	110.285	0.452464	298.398	0.452622
101.095	0.453718	110.466	0.452838	298.669	0.453009
101.135	0.454087	110.527	0.453207	298.458	0.453384
101.256	0.454456	110.587	0.453567	298.82	0.453758
101.175	0.454638	110.527	0.453942	298.972	0.454131
101.034	0.454818	110.587	0.454304	299.123	0.4545
100.913	0.455187	110.406	0.454671	299.002	0.454864
100.893	0.455547	110.466	0.455029	298.972	0.455047
100.813	0.45592	110.798	0.4554	299.214	0.455227
100.893	0.456293	111.161	0.455773	299.243	0.455593
100.773	0.456482	111.402	0.456158	299.545	0.455958
100.752	0.456676	111.372	0.456536	299.877	0.456333
100.652	0.457053	111.312	0.456907	300.18	0.456698
100.752	0.457427	111.07	0.457091	300.3	0.456889
100.833	0.4578	110.98	0.457276	300.422	0.45708
100.893	0.458164	111.1	0.457644	300.331	0.457456
101.135	0.458533	110.889	0.458016	300.36	0.457831
101.376	0.458896	111.161	0.458389	300.422	0.458204
101.296	0.459262	111.644	0.458753	300.692	0.458573
101.397	0.459627	111.553	0.458929	300.422	0.458942
101.356	0.460004	111.614	0.459102	300.663	0.459307
101.537	0.460371	111.372	0.459471	300.632	0.459673
101.316	0.460751	111.795	0.45984	300.783	0.460038
101.376	0.46112	111.734	0.460216	300.752	0.460407
101.155	0.461496	111.704	0.460589	301.206	0.460771
101.215	0.461869	111.946	0.460978	301.568	0.461142
101.074	0.462236	112.127	0.461353	302.323	0.461513
101.054	0.462422	112.006	0.461729	302.534	0.461898
101.276	0.462602	112.157	0.462096	302.595	0.462269
101.417	0.462973	112.368	0.462458	302.866	0.462649
101.638	0.463338	112.519	0.462827	302.866	0.462833
101.759	0.463704	112.7	0.463193	302.746	0.46302
102.061	0.464076	112.852	0.46356	301.991	0.463389
102.041	0.464258	113.123	0.463922	301.388	0.463753
102.121	0.464438	113.123	0.464291	301.297	0.464116
102.222	0.464809	113.063	0.464664	300.905	0.464484
102.202	0.46518	113.335	0.464856	300.934	0.464667
102.101	0.465567	113.002	0.465047	301.175	0.464849
101.859	0.46594	112.731	0.46542	301.538	0.46522
101.88	0.466316	112.7	0.465791	301.598	0.465589
101.578	0.466684	112.429	0.466162	301.84	0.465967
101.618	0.467053	112.127	0.466531	301.931	0.466342
101.356	0.467424	111.916	0.466718	301.78	0.46672
101.376	0.46778	112.127	0.466902	301.629	0.467089
101.457	0.468147	112.67	0.467273	301.78	0.467462
101.698	0.468511	112.489	0.467638	301.78	0.467833
101.558	0.468889	112.55	0.467993	301.658	0.4682
101.92	0.469262	112.942	0.468358	301.448	0.468562
101.92	0.469642	113.033	0.468727	301.508	0.468924
102.021	0.470011	112.61	0.469104	301.448	0.469293
102.242	0.470193	112.459	0.46948	301.508	0.469658
102.202	0.470384	112.67	0.469869	301.598	0.470033
102.463	0.470758	112.61	0.470242	301.96	0.470404
102.463	0.471127	112.67	0.47062	302.172	0.4706
102.644	0.471496	112.821	0.470984	302.051	0.470789
102.765	0.471864	113.455	0.471347	302.414	0.471162
102.564	0.472051	113.304	0.471718	302.443	0.471538
102.685	0.472231	113.636	0.472082	302.565	0.471907
102.705	0.472591	113.788	0.472449	302.595	0.472276
102.846	0.472962	113.938	0.472631	302.505	0.47246
102.604	0.473324	114.12	0.472809	302.775	0.47264
102.383	0.4737	113.878	0.47318	302.926	0.473009
102.343	0.474071	114.15	0.473551	303.32	0.473373
102.604	0.474456	113.999	0.473933	304.045	0.473738
102.746	0.474833	114.089	0.474307	304.014	0.474111
103.229	0.475209	114.059	0.474687	304.286	0.474478
103.409	0.475576	114.271	0.475056	304.165	0.474853
103.49	0.475944	114.512	0.475427	304.225	0.475231
103.168	0.476309	114.754	0.475791	303.742	0.475609
102.926	0.476669	115.116	0.476162	303.682	0.47598
102.644	0.477033	115.056	0.476522	303.289	0.476353
102.665	0.4774	115.358	0.476878	303.258	0.476722
102.604	0.47778	115.297	0.477247	303.048	0.477089
102.746	0.477964	115.358	0.477613	303.38	0.477453
102.746	0.478147	114.663	0.477993	303.44	0.477818
102.866	0.478529	114.693	0.478371	303.622	0.478187
102.907	0.478898	114.452	0.478564	303.682	0.478369
102.866	0.479276	114.18	0.478756	303.772	0.478551
102.966	0.479647	114.089	0.479131	303.32	0.478916
103.047	0.479831	113.878	0.479507	303.017	0.479289
103.027	0.480018	114.24	0.479873	302.806	0.479676
102.926	0.480384	114.361	0.48024	302.595	0.480047
102.907	0.480753	114.301	0.480609	302.715	0.480238
102.966	0.481118	114.422	0.480973	302.565	0.480429
103.108	0.481482	114.663	0.481333	302.866	0.480798
102.987	0.481849	114.693	0.481691	303.078	0.481164
103.248	0.482211	114.693	0.482069	303.38	0.481531
103.188	0.482587	115.025	0.482444	303.772	0.481896
103.248	0.48296	114.905	0.482638	303.772	0.48226
103.108	0.483349	115.086	0.482824	304.045	0.482627
103.551	0.483722	114.844	0.483193	304.437	0.483
103.691	0.4841	114.724	0.483571	304.678	0.483367
104.034	0.48428	114.693	0.48394	304.889	0.48374
104.134	0.484464	114.542	0.484313	305.131	0.484118
104.195	0.484831	114.724	0.484496	305.191	0.484496
104.536	0.4852	114.663	0.484684	304.829	0.484869
104.093	0.485558	114.905	0.485056	304.949	0.485244
103.873	0.485744	115.056	0.485413	304.829	0.485611
104.013	0.485924	115.418	0.485771	304.86	0.485978
103.671	0.486293	115.267	0.486138	305.162	0.486158
103.731	0.486667	115.267	0.486504	304.92	0.48634
103.551	0.487038	115.116	0.486882	304.798	0.486704
103.651	0.487418	115.478	0.487258	304.588	0.487073
103.832	0.487602	115.116	0.487644	304.949	0.487438
103.631	0.487789	115.539	0.488018	304.889	0.487804
103.651	0.488167	115.66	0.488398	304.769	0.487991
103.57	0.488533	115.841	0.48876	305.312	0.48818
103.792	0.488907	115.478	0.489131	305.494	0.488564
103.832	0.489273	115.599	0.4895	305.735	0.48894
103.932	0.489638	115.539	0.489864	305.523	0.489318
104.214	0.490007	115.388	0.490227	305.674	0.489682
104.557	0.490369	115.327	0.490404	305.645	0.490058
104.415	0.49074	115.358	0.490587	305.826	0.490418
104.557	0.491102	115.237	0.490958	305.946	0.490782
104.557	0.491476	115.418	0.491329	305.765	0.491147
104.517	0.491853	115.327	0.491711	305.735	0.491516
104.295	0.492236	115.448	0.49208	305.463	0.491891
104.356	0.492611	115.478	0.492269	305.915	0.492258
104.315	0.492984	115.418	0.49246	305.915	0.492629
104.356	0.493349	115.69	0.492829	306.398	0.493007
104.496	0.493533	115.901	0.493207	306.551	0.493384
104.517	0.493724	115.992	0.493567	306.64	0.493758
104.758	0.494089	115.931	0.493938	306.58	0.493942
104.959	0.494449	116.112	0.4943	306.157	0.494131
105.12	0.494811	116.294	0.49466	306.188	0.4945
105.12	0.495178	115.871	0.495029	305.946	0.494867
104.979	0.495371	116.112	0.495393	305.977	0.495229
104.959	0.495556	116.112	0.495769	306.157	0.495596
105.019	0.495924	115.992	0.496149	306.157	0.495776
104.898	0.496302	115.75	0.496531	306.46	0.49596
104.919	0.496676	116.112	0.496909	306.852	0.496331
104.879	0.497056	116.112	0.497284	307.185	0.496696
104.959	0.497424	116.203	0.497647	307.426	0.497069
105	0.497793	116.263	0.49802	307.818	0.497453
105.04	0.498162	116.324	0.4982	307.848	0.497827
105.059	0.498533	116.414	0.498387	307.606	0.498204
104.858	0.498898	116.596	0.498753	307.455	0.498573
104.576	0.49926	116.414	0.499111	307.365	0.498942
104.496	0.499627	116.686	0.499473	307.094	0.499307
104.597	0.499993	116.626	0.499851	307.185	0.499673
104.235	0.500364	116.535	0.500036	306.882	0.500038
104.576	0.500742	116.656	0.500222	306.852	0.500404
104.637	0.501129	116.324	0.500602	306.912	0.500778
104.697	0.501313	116.746	0.500971	307.034	0.501147
104.657	0.501498	116.354	0.501347	306.912	0.501524
104.637	0.501873	116.777	0.501716	307.154	0.501713
104.898	0.50224	116.988	0.502091	307.395	0.501896
104.939	0.502611	117.018	0.502458	307.606	0.502278
105.302	0.50298	116.777	0.502827	307.577	0.502644
105.483	0.503156	117.048	0.503189	307.788	0.503016
105.483	0.503338	117.23	0.503551	307.938	0.503382
105.382	0.503698	117.199	0.503918	308.089	0.503567
105.543	0.504069	117.23	0.504287	308.029	0.503753
105.503	0.504442	117.018	0.504662	307.909	0.504118
105.262	0.504816	116.988	0.50504	308	0.504484
105.221	0.505189	116.686	0.505422	307.637	0.504851
105.262	0.505562	116.535	0.505796	307.728	0.50522
105.423	0.505942	116.686	0.505987	307.606	0.505584
105.342	0.506311	116.837	0.506171	307.969	0.505962
105.423	0.506684	117.018	0.506533	308.12	0.506342
105.362	0.507049	117.29	0.506904	308.18	0.506716
105.08	0.507418	117.652	0.507271	307.848	0.507093
104.879	0.507784	117.803	0.50764	308	0.507458
104.959	0.508151	117.894	0.50782	307.818	0.507831
105.322	0.508516	117.773	0.508002	307.668	0.508196
105.503	0.50888	118.286	0.508371	307.668	0.508564
105.563	0.509071	118.045	0.508738	307.969	0.508924
105.644	0.509251	117.864	0.509113	308.271	0.509293
105.845	0.509629	118.166	0.509491	308.362	0.509478
105.563	0.510013	118.286	0.509858	308.332	0.509664
105.423	0.510387	118.045	0.510233	308.483	0.510036
105.442	0.510764	118.407	0.5106	308.785	0.510413
105.584	0.510947	118.649	0.510976	308.875	0.510789
105.624	0.511127	118.558	0.511342	308.815	0.511164
105.543	0.5115	118.468	0.511716	308.845	0.511351
106.026	0.511862	118.407	0.51208	309.117	0.511533
106.046	0.512227	118.316	0.512442	309.026	0.511904
105.865	0.512589	118.105	0.512809	308.935	0.512271
105.925	0.512958	118.316	0.513176	308.845	0.512642
106.046	0.513333	118.407	0.513551	308.966	0.513002
106.127	0.513704	118.588	0.51374	308.845	0.513371
106.107	0.514084	118.92	0.513933	309.026	0.513738
106.207	0.514453	118.558	0.514313	309.629	0.514107
106.187	0.514831	118.769	0.514682	309.902	0.514476
106.308	0.515016	118.588	0.515056	310.052	0.514851
106.288	0.5152	118.769	0.51542	310.294	0.515233
106.006	0.515571	118.498	0.515793	310.626	0.515604
106.107	0.515938	118.89	0.516158	309.962	0.515982
106.107	0.516313	118.981	0.516529	310.143	0.516351
105.885	0.516673	119.011	0.516887	310.052	0.51672
105.825	0.517038	118.951	0.517251	309.962	0.517082
106.026	0.517402	119.132	0.517627	310.023	0.517262
106.046	0.517767	119.192	0.517816	309.992	0.517449
105.805	0.518142	119.464	0.518004	310.385	0.517813
106.046	0.51852	119.645	0.51838	310.445	0.518189
105.966	0.518907	119.766	0.518749	310.415	0.518558
106.127	0.51928	119.887	0.519122	310.566	0.518929
106.187	0.519651	119.796	0.519491	310.506	0.519113
106.55	0.520016	119.494	0.51968	310.445	0.519302
106.65	0.520389	119.222	0.519864	310.506	0.519676
106.791	0.520753	119.071	0.520233	310.112	0.520056
106.891	0.520929	119.071	0.520611	310.294	0.52042
106.771	0.521118	118.8	0.520969	310.354	0.520796
106.63	0.52148	118.709	0.521333	310.385	0.52116
106.851	0.521853	119.192	0.521693	310.566	0.521529
106.69	0.52222	119.252	0.522062	310.989	0.521891
106.851	0.522593	119.283	0.52244	310.808	0.52226
106.65	0.522784	119.675	0.522822	310.958	0.522627
106.69	0.522973	119.947	0.523202	311.382	0.522993
106.851	0.523344	120.37	0.523573	311.382	0.523178
106.59	0.52372	120.672	0.523944	311.502	0.523362
106.851	0.524087	121.064	0.524311	311.502	0.523747
106.791	0.52446	121.004	0.524684	311.865	0.524124
107.033	0.524827	121.426	0.525049	311.985	0.5245
107.113	0.525198	121.638	0.525416	311.592	0.524873
107.374	0.525562	121.668	0.525596	311.32	0.525236
107.677	0.525929	121.728	0.525776	311.231	0.525609
107.857	0.526296	122	0.526142	310.989	0.525973
107.938	0.526658	122.091	0.526509	310.958	0.526338
107.959	0.527031	122.121	0.526891	311.109	0.5267
107.857	0.527411	121.91	0.527269	311.502	0.527071
107.677	0.527796	122.061	0.527456	311.743	0.527447
107.556	0.528164	122.151	0.52764	312.197	0.527816
107.355	0.528538	122.121	0.528011	312.377	0.528191
107.355	0.528722	122.212	0.528376	312.438	0.528569
107.355	0.528902	122	0.528753	312.408	0.528944
107.516	0.529278	121.97	0.529122	312.257	0.529129
107.576	0.529642	121.698	0.529496	312.528	0.529311
107.415	0.530007	121.577	0.529858	312.135	0.52968
107.355	0.530367	121.547	0.53022	311.925	0.530047
107.535	0.530551	121.638	0.530582	311.834	0.530416
107.556	0.53074	121.577	0.530953	312.045	0.53078
107.435	0.531111	121.638	0.531331	312.166	0.530967
107.596	0.531489	121.457	0.531716	312.075	0.531153
107.959	0.531862	121.396	0.532091	312.317	0.531516
108.139	0.532229	121.759	0.532462	312.348	0.531884
107.898	0.532602	121.608	0.532838	312.317	0.532256
107.817	0.532973	121.698	0.5332	312.377	0.532636
107.535	0.533347	121.668	0.533389	312.257	0.533011
107.535	0.533716	121.879	0.533573	312.377	0.533387
107.656	0.534089	122.181	0.533936	312.74	0.533758
107.777	0.534447	121.849	0.534302	313.163	0.534122
107.959	0.534816	122.151	0.534664	312.891	0.534491
107.999	0.53518	122.332	0.535033	313.042	0.534858
107.798	0.535547	122.453	0.535218	313.011	0.535227
107.898	0.53592	122.453	0.535409	312.951	0.535587
107.959	0.536302	122.483	0.535784	312.769	0.535964
107.798	0.536498	122.362	0.536158	312.86	0.536331
107.757	0.536687	122.393	0.536531	313.072	0.536707
107.838	0.537058	122.151	0.536904	313.223	0.536891
108.039	0.537424	122.513	0.537271	313.102	0.537082
107.999	0.537793	122.362	0.537642	313.314	0.537456
108.099	0.538167	122.876	0.538011	312.891	0.537833
108.442	0.538351	123.117	0.538384	313.163	0.538202
108.502	0.538533	123.329	0.538742	312.922	0.538571
108.623	0.538898	122.997	0.539107	312.8	0.538756
108.704	0.539256	122.997	0.539471	313.072	0.538936
108.844	0.539631	122.695	0.539844	312.8	0.539302
108.663	0.540002	122.332	0.54022	313.343	0.539667
108.603	0.54038	122.272	0.540602	313.163	0.54004
108.562	0.540753	122.332	0.540984	313.978	0.540407
108.583	0.54112	122.362	0.541169	314.038	0.540773
108.422	0.541493	122.423	0.541356	314.249	0.54114
108.562	0.541858	122.604	0.541724	314.522	0.541527
108.683	0.542236	122.755	0.542087	314.945	0.541902
108.925	0.542609	122.906	0.542458	314.672	0.542276
108.985	0.542976	122.906	0.542824	314.4	0.542649
109.066	0.543336	123.057	0.543011	314.158	0.543016
109.448	0.543704	122.876	0.543191	314.038	0.543384
109.509	0.544069	122.876	0.543549	313.917	0.543744
109.569	0.544249	122.997	0.543922	313.797	0.544111
109.509	0.544438	122.846	0.544293	314.158	0.544478
109.629	0.544809	123.087	0.544678	314.582	0.544664
109.67	0.545193	123.449	0.545051	314.491	0.544851
109.689	0.545573	123.298	0.54542	314.792	0.54522
109.589	0.545944	123.178	0.545793	314.763	0.545596
109.428	0.546133	123.087	0.546162	314.914	0.545969
109.528	0.546316	122.936	0.546531	314.945	0.546347
109.428	0.546684	123.087	0.546898	314.642	0.546533
109.166	0.547058	123.268	0.547269	314.522	0.54672
108.965	0.547418	123.298	0.547629	314.249	0.547093
108.744	0.547784	123.661	0.547993	314.068	0.547462
108.884	0.548142	123.963	0.54836	313.797	0.547827
108.865	0.548516	123.6	0.548736	313.706	0.548193
109.026	0.548884	123.872	0.548922	313.857	0.548556
109.206	0.549267	123.751	0.549109	313.857	0.548929
109.468	0.54964	124.023	0.549493	314.309	0.549291
109.388	0.550013	124.053	0.549871	314.522	0.549662
109.488	0.550384	124.084	0.550242	314.672	0.550033
109.77	0.550751	123.993	0.550613	314.792	0.550418
109.629	0.551124	123.6	0.550793	314.974	0.550791
110.193	0.551493	123.661	0.550973	314.703	0.551164
110.032	0.551864	123.48	0.551349	314.883	0.551531
110.233	0.552044	123.48	0.551713	315.065	0.551902
110.434	0.552224	123.419	0.552078	315.246	0.552273
110.414	0.552596	123.54	0.55244	315.337	0.552456
110.736	0.552956	123.6	0.552813	315.397	0.552633
109.992	0.553329	123.6	0.553187	315.275	0.553
110.172	0.553702	123.389	0.553562	315.306	0.553367
110.052	0.553887	123.48	0.553938	315.428	0.55374
109.75	0.554082	123.691	0.554313	315.669	0.554104
109.649	0.554462	123.872	0.554682	315.729	0.554293
109.468	0.554831	124.053	0.555049	315.638	0.554482
109.81	0.5552	124.204	0.55542	315.849	0.554864
110.011	0.555571	124.416	0.555787	316	0.555238
110.011	0.555944	124.416	0.55616	315.971	0.555611
110.011	0.556304	124.657	0.556518	315.758	0.55598
109.951	0.556671	124.808	0.556704	316	0.556351
109.931	0.557031	124.899	0.556887	316.242	0.556716
109.81	0.557409	125.14	0.557251	316.091	0.557082
110.132	0.557776	124.778	0.557627	315.758	0.557447
110.172	0.558156	124.929	0.558	315.911	0.557816
110.293	0.558529	125.02	0.558384	315.849	0.558182
110.314	0.5589	124.869	0.558571	315.911	0.558556
110.253	0.559273	124.536	0.558758	315.971	0.55892
110.193	0.559638	124.567	0.559133	315.789	0.559304
109.931	0.559831	124.869	0.5595	315.366	0.559678
110.213	0.560016	124.808	0.559867	315.246	0.560056
110.112	0.560387	124.476	0.560238	315.034	0.56024
110.011	0.560753	125.02	0.560602	314.883	0.560422
110.072	0.561113	124.838	0.560969	314.883	0.560791
110.153	0.56148	124.778	0.561327	314.945	0.56116
110.394	0.561662	125.11	0.5617	315.095	0.561522
110.153	0.561842	125.261	0.562069	314.974	0.561889
110.213	0.562216	125.261	0.562449	314.974	0.562073
110.193	0.562587	125.533	0.562827	314.974	0.562256
110.233	0.562973	125.442	0.5632	314.823	0.562627
110.213	0.563353	125.261	0.563573	315.095	0.562996
110.293	0.563724	125.442	0.563938	315.397	0.563376
110.193	0.564091	125.382	0.564309	315.306	0.563749
110.333	0.564458	125.261	0.564493	315.517	0.564129
110.333	0.564831	125.14	0.564676	315.548	0.564502
110.374	0.565191	125.322	0.565044	315.215	0.564869
110.374	0.565556	125.05	0.565404	315.306	0.565238
110.595	0.565918	125.08	0.565771	315.789	0.565604
110.797	0.566298	125.201	0.566138	315.366	0.565969
110.958	0.566667	125.17	0.566324	315.246	0.566333
110.816	0.567047	125.322	0.566516	315.578	0.566707
110.937	0.567418	125.231	0.566889	315.488	0.567071
111.299	0.567602	125.382	0.567276	315.517	0.567438
111.159	0.567796	125.201	0.567647	316.031	0.567809
111.138	0.568162	125.14	0.56802	316.423	0.568
111.562	0.568531	125.08	0.568389	316.514	0.568193
111.682	0.568904	125.11	0.568753	316.755	0.568567
111.622	0.569273	125.17	0.569124	317.269	0.568944
111.36	0.56946	125.835	0.569491	316.966	0.569311
111.381	0.569642	125.714	0.569856	317.42	0.569684
111.381	0.570002	125.895	0.570218	317.42	0.569869
110.877	0.570369	125.895	0.570589	317.511	0.570053
110.837	0.570731	126.197	0.57096	317.511	0.570413
110.776	0.571104	125.805	0.571336	317.298	0.570778
110.958	0.57148	126.076	0.571711	317.903	0.571147
110.897	0.571864	126.258	0.572091	317.752	0.571513
111.239	0.57224	126.559	0.572273	317.963	0.571884
111.28	0.572613	126.71	0.572456	318.326	0.57226
111.682	0.572978	126.59	0.572824	318.506	0.57264
111.682	0.573351	126.59	0.5732	318.506	0.573018
111.682	0.57372	126.348	0.573569	318.265	0.573391
111.481	0.574078	126.106	0.573936	317.934	0.57376
111.32	0.574444	125.805	0.574116	317.662	0.574127
111.038	0.574804	125.774	0.574296	317.028	0.574493
110.958	0.575182	125.835	0.574658	316.695	0.574858
110.897	0.575362	125.986	0.575027	316.937	0.575227
110.917	0.575551	126.167	0.575402	317.208	0.575596
111.078	0.575931	126.529	0.575776	317.178	0.57578
111.562	0.576304	126.499	0.576162	317.42	0.57596
111.743	0.576682	126.499	0.576538	317.722	0.576329
112.065	0.577056	126.197	0.576913	317.963	0.576698
112.146	0.57724	126.258	0.577278	317.571	0.577084
112.105	0.577427	126.016	0.577644	317.208	0.577458
111.843	0.577791	126.197	0.578013	317.42	0.577644
111.562	0.578162	126.68	0.57838	317.178	0.577833
111.602	0.578527	126.831	0.578744	317.118	0.5782
111.441	0.578891	127.042	0.579102	317.088	0.578573
111.703	0.579258	127.073	0.579478	317.389	0.578938
112.045	0.579618	127.133	0.579849	317.602	0.579298
112.286	0.579993	126.741	0.580042	317.389	0.579662
112.146	0.580367	126.59	0.580229	317.691	0.580033
112.125	0.58076	126.59	0.580604	317.752	0.580404
112.085	0.581133	126.529	0.58098	318.085	0.580776
111.864	0.581502	126.59	0.581347	318.295	0.581151
111.723	0.581869	126.559	0.581716	318.718	0.581527
111.843	0.58224	126.68	0.5819	318.235	0.581907
111.904	0.582607	126.771	0.582084	318.265	0.582278
111.864	0.582967	126.771	0.582458	318.085	0.582651
111.803	0.583151	126.68	0.582822	317.994	0.583018
111.904	0.583331	126.952	0.583182	317.812	0.583382
111.864	0.5837	126.922	0.583549	317.903	0.583564
111.763	0.584073	126.922	0.583916	318.295	0.583747
111.843	0.584444	127.163	0.584293	318.688	0.584111
111.843	0.584824	127.224	0.584669	318.9	0.584482
112.004	0.585009	126.952	0.585051	319.534	0.584851
111.904	0.585193	126.982	0.585427	319.986	0.58522
111.904	0.585571	126.952	0.5858	320.258	0.585404
111.964	0.585942	127.012	0.586167	320.409	0.585589
111.944	0.586313	127.042	0.586536	320.168	0.585971
111.985	0.586682	127.284	0.586902	320.046	0.586344
111.803	0.587049	127.344	0.587271	319.563	0.586724
112.004	0.587416	127.163	0.587631	319.202	0.587089
112.146	0.587778	127.163	0.587811	318.838	0.58746
112.226	0.588144	127.254	0.587993	318.838	0.587822
112.427	0.588504	127.133	0.588367	318.718	0.588187
112.669	0.588882	127.194	0.588736	318.989	0.588556
112.528	0.58926	127.254	0.589118	319.142	0.588924
112.407	0.589647	127.737	0.589491	319.111	0.589298
112.487	0.59002	127.888	0.58968	319.171	0.589662
112.326	0.590396	127.616	0.589869	319.443	0.590044
112.447	0.590756	128.069	0.590233	319.08	0.59042
112.629	0.59094	127.767	0.590604	318.9	0.590798
112.749	0.591131	127.495	0.590976	319.051	0.591164
112.83	0.591496	127.344	0.591347	319.443	0.591349
112.83	0.591851	127.284	0.591711	319.292	0.591538
112.89	0.592222	127.012	0.592069	319.262	0.591904
112.93	0.592589	127.254	0.592433	319.775	0.592271
112.769	0.592778	127.797	0.592804	319.895	0.592631
112.749	0.592962	128.13	0.593184	319.745	0.592998
112.709	0.593333	128.13	0.593558	319.534	0.593184
112.629	0.593711	128.13	0.593751	319.472	0.593371
112.669	0.594082	128.069	0.593942	319.926	0.593738
112.568	0.594462	128.341	0.594316	319.805	0.594109
112.729	0.594833	128.039	0.594691	320.197	0.59448
112.629	0.595204	127.888	0.595051	320.469	0.594856
112.729	0.595571	128.069	0.595422	320.378	0.595236
112.83	0.595942	128.069	0.595791	319.775	0.595613
112.951	0.596304	127.797	0.59616	320.046	0.595976
112.991	0.596669	127.707	0.596522	319.866	0.596351
113.252	0.597036	127.616	0.596882	320.137	0.596713
113.373	0.597396	127.526	0.597256	320.349	0.59708
113.313	0.597773	127.978	0.597631	320.771	0.597442
113.292	0.598147	128.099	0.598007	320.62	0.597816
113.313	0.598533	128.371	0.59838	320.832	0.598184
113.494	0.59872	128.613	0.598756	320.62	0.598553
113.373	0.598909	128.643	0.59912	320.62	0.598933
113.494	0.599282	128.582	0.599498	320.62	0.59912
113.796	0.599647	128.613	0.59968	320.62	0.599307
114.017	0.60002	128.613	0.599867	320.651	0.599687
114.118	0.600384	128.492	0.600238	320.438	0.600051
114.078	0.600564	128.13	0.6006	320.469	0.60042
114.239	0.600744	128.522	0.60096	320.651	0.600789
114.037	0.601107	128.341	0.601329	320.832	0.600971
114.037	0.601476	128.22	0.601511	320.651	0.601158
113.997	0.601849	128.28	0.601691	321.012	0.601522
114.239	0.602218	128.643	0.602069	321.194	0.601891
114.158	0.6026	129.186	0.602447	321.586	0.602258
114.178	0.602971	128.854	0.602829	321.858	0.602631
114.037	0.603351	128.975	0.603202	322.04	0.602996
113.896	0.603718	129.156	0.603573	321.978	0.603369
113.655	0.604091	129.186	0.60394	322.16	0.603749
113.715	0.604462	128.884	0.604316	321.828	0.604122
113.876	0.604831	129.005	0.604682	321.737	0.6045
114.017	0.605196	128.975	0.605047	321.646	0.604867
114.037	0.605556	129.216	0.605409	321.557	0.605238
114.198	0.605922	129.186	0.605776	321.405	0.6056
114.057	0.606284	129.428	0.606147	321.345	0.605967
113.997	0.606473	129.579	0.60652	320.983	0.606331
113.977	0.60666	129.881	0.606896	320.771	0.606702
113.836	0.60704	129.549	0.607264	320.591	0.606889
113.655	0.607424	129.518	0.607458	320.349	0.607073
113.554	0.607796	129.579	0.607647	320.108	0.607444
113.494	0.608167	129.669	0.608013	319.895	0.60782
113.655	0.608347	129.549	0.608387	319.866	0.608196
113.494	0.608533	129.186	0.608753	319.895	0.608571
113.373	0.608907	129.398	0.609122	319.895	0.608758
113.735	0.609273	129.579	0.609304	319.745	0.608938
113.735	0.609633	129.609	0.609489	319.503	0.609313
113.957	0.609996	129.79	0.609849	319.383	0.60968
114.037	0.610364	130.183	0.610216	319.443	0.610051
114.44	0.610738	130.394	0.610587	319.02	0.610411
114.561	0.611116	130.545	0.610964	319.383	0.610778
114.581	0.611491	130.303	0.611342	319.563	0.611149
114.541	0.611862	129.7	0.611718	319.745	0.611518
114.4	0.61224	129.216	0.612087	319.625	0.611887
114.379	0.612607	128.945	0.612464	320.168	0.612258
114.319	0.612984	128.673	0.612831	319.714	0.612636
114.461	0.613347	128.552	0.613202	319.895	0.613013
114.581	0.613718	129.035	0.613569	319.775	0.613387
114.762	0.61408	129.307	0.613938	319.472	0.613756
114.581	0.614262	129.76	0.614296	318.9	0.614129
114.581	0.614447	129.941	0.61466	318.96	0.614489
114.622	0.614818	129.579	0.615033	319.171	0.614669
114.662	0.615178	129.458	0.61522	318.869	0.614856
114.501	0.615549	129.277	0.615407	319.051	0.615218
114.461	0.615922	129.005	0.61578	319.412	0.615591
114.561	0.616122	129.005	0.616153	319.654	0.61596
114.622	0.616311	128.914	0.616531	319.745	0.616336
114.622	0.616684	129.428	0.616896	319.231	0.616524
114.419	0.617058	129.579	0.617087	319.231	0.616713
114.641	0.617422	129.518	0.617276	319.231	0.617087
114.842	0.617798	129.79	0.617642	319.02	0.617464
114.963	0.61816	129.337	0.618016	319.111	0.617827
114.963	0.618522	129.428	0.618376	319.322	0.6182
115.205	0.618882	129.669	0.618738	320.077	0.618567
115.225	0.619253	129.971	0.619107	320.137	0.618933
115.325	0.619622	130.092	0.619473	320.318	0.619298
115.386	0.619998	130.183	0.619847	320.288	0.619664
115.486	0.620378	130.002	0.620227	320.409	0.620033
115.628	0.620751	129.79	0.620609	320.318	0.620404
115.668	0.621129	129.488	0.620982	320.197	0.620773
115.628	0.621498	129.096	0.621356	320.591	0.621151
115.266	0.621869	129.156	0.62172	320.409	0.621529
115.427	0.622051	129.186	0.622093	320.318	0.621902
115.285	0.622238	129.367	0.622458	320.469	0.622278
115.105	0.622609	129.186	0.622827	320.258	0.62246
114.923	0.622969	129.307	0.623002	320.651	0.622644
114.944	0.623336	129.488	0.623184	320.529	0.623016
115.306	0.623702	129.881	0.623551	320.771	0.623376
115.325	0.624064	129.76	0.62392	320.862	0.623744
115.346	0.624438	129.579	0.624296	320.68	0.624109
115.91	0.624816	129.85	0.624676	320.983	0.624293
115.688	0.625202	129.79	0.624862	320.62	0.624482
115.607	0.625573	129.911	0.625047	320.742	0.624853
115.467	0.625947	129.458	0.62542	320.983	0.625229
115.446	0.626127	130.032	0.625784	320.952	0.625604
115.446	0.626309	130.273	0.62616	321.074	0.625978
115.164	0.626684	130.183	0.626533	321.375	0.626349
115.486	0.627047	130.334	0.626907	321.163	0.626716
115.647	0.627409	130.636	0.627264	321.225	0.627091
115.849	0.627773	130.696	0.627627	321.557	0.627456
115.969	0.627953	130.756	0.627996	321.858	0.627824
115.99	0.628142	131.028	0.628367	322.16	0.628184
116.09	0.628516	130.847	0.62874	322.402	0.628553
116.372	0.628893	131.239	0.629118	322.342	0.628924
116.372	0.629267	131.058	0.629498	322.432	0.629298
116.332	0.629642	131.421	0.629869	322.129	0.629664
116.332	0.630018	131.904	0.630244	321.918	0.630042
116.332	0.630384	132.357	0.630604	322.1	0.630231
115.91	0.630758	132.387	0.630796	322.251	0.630416
115.91	0.631127	132.055	0.63098	322.371	0.630789
115.969	0.631498	132.145	0.631347	321.798	0.631164
115.969	0.631856	131.783	0.631716	321.978	0.631531
116.09	0.632222	131.451	0.632076	321.798	0.631902
116.151	0.632591	131.209	0.632442	321.526	0.632087
116.352	0.632953	131.27	0.632622	321.557	0.632262
116.352	0.633327	131.27	0.632807	321.677	0.632631
116.332	0.633709	131.421	0.633184	322.251	0.632998
116.131	0.633907	131.451	0.633562	322.432	0.633371
116.05	0.634093	131.511	0.633936	322.342	0.633742
116.232	0.634462	131.843	0.634309	322.583	0.634116
115.91	0.634833	131.994	0.634676	322.765	0.634491
116.05	0.635198	131.783	0.635049	322.885	0.634864
116.171	0.635576	131.813	0.635418	322.825	0.635238
116.372	0.635756	132.085	0.635791	323.308	0.635609
116.412	0.635936	132.266	0.636147	323.035	0.63598
116.272	0.6363	132.749	0.636509	322.855	0.636344
116.393	0.636658	133.655	0.63688	322.825	0.636711
116.352	0.637033	133.836	0.637249	322.765	0.637071
116.312	0.637407	133.957	0.637629	322.552	0.637447
116.292	0.63778	134.047	0.638011	322.794	0.637813
116.473	0.638158	133.957	0.638387	323.006	0.637996
116.614	0.638533	133.715	0.638576	322.885	0.638184
116.554	0.638907	133.685	0.638764	322.674	0.638551
116.755	0.639273	133.685	0.639133	322.945	0.638931
116.976	0.639644	133.564	0.639493	322.885	0.639309
116.815	0.640016	133.172	0.639867	323.006	0.63968
116.674	0.640384	132.991	0.640236	322.915	0.639871
116.895	0.640742	132.87	0.640422	323.006	0.640058
116.855	0.641113	132.81	0.640607	323.035	0.640427
116.755	0.641476	133.232	0.64096	322.612	0.640793
116.976	0.641653	133.142	0.641329	322.975	0.641151
116.855	0.641844	133.142	0.6417	322.462	0.64152
116.755	0.642218	133.413	0.642073	322.402	0.641884
116.755	0.6426	133.594	0.642453	322.703	0.642258
116.674	0.642982	133.353	0.642824	323.126	0.642627
116.734	0.643351	133.564	0.643198	323.217	0.643009
116.594	0.643542	133.685	0.643562	323.549	0.643382
116.654	0.643722	133.625	0.643936	323.368	0.643758
116.855	0.644087	133.504	0.644309	323.277	0.644131
116.976	0.64446	133.594	0.64468	323.368	0.644498
117.157	0.644822	133.594	0.64504	322.885	0.644864
116.734	0.645184	133.655	0.645407	323.006	0.645231
116.835	0.645549	133.594	0.645769	323.308	0.6456
116.876	0.645924	133.172	0.646142	323.217	0.645782
116.654	0.646298	133.142	0.646327	323.186	0.645962
116.352	0.646676	133.051	0.646518	323.097	0.646333
116.453	0.647049	133.081	0.646898	323.489	0.646704
116.473	0.64742	133.111	0.64728	323.248	0.647071
116.594	0.647796	133.081	0.647653	323.277	0.647438
116.634	0.64816	133.564	0.648022	323.609	0.647627
116.835	0.648536	133.383	0.648202	323.338	0.647822
117.137	0.648907	133.564	0.648384	323.489	0.648196
117.318	0.649271	133.142	0.648753	323.368	0.648573
117.359	0.649449	133.353	0.64912	323.7	0.648944
117.278	0.649631	133.353	0.649489	324.152	0.649311
117.499	0.65	133.444	0.649847	324.183	0.64968
117.761	0.650367	133.534	0.650216	324.274	0.650038
117.742	0.650736	134.108	0.650587	324.334	0.650407
117.621	0.651107	133.927	0.650969	324.183	0.650771
117.621	0.651296	133.987	0.651342	323.791	0.651149
117.499	0.651491	134.047	0.651716	323.64	0.651518
117.318	0.651869	134.168	0.652087	323.64	0.651704
117.338	0.652244	134.138	0.652451	323.76	0.651896
117.439	0.652611	134.168	0.652827	323.791	0.652269
117.6	0.652973	134.38	0.653196	323.942	0.652644
117.539	0.653349	134.108	0.653567	324.063	0.653018
117.661	0.653704	134.108	0.653929	324.394	0.653387
117.318	0.654073	133.987	0.654113	324.063	0.653753
117.198	0.654438	133.987	0.654296	324.425	0.654122
116.835	0.654818	134.319	0.65466	324.214	0.654489
117.198	0.655187	134.38	0.655031	324.274	0.654849
117.198	0.655564	134.591	0.655404	324.183	0.655222
117.459	0.655938	134.47	0.655789	324.575	0.655591
117.661	0.656311	134.53	0.655978	324.485	0.655964
117.983	0.656687	134.5	0.656167	325.209	0.656331
118.023	0.657053	134.349	0.656542	325.209	0.656716
118.023	0.65724	134.168	0.656911	325.542	0.657091
118.003	0.65742	134.198	0.657273	325.422	0.657464
117.882	0.657789	134.5	0.657647	325.3	0.657649
117.983	0.658158	134.712	0.658009	325.451	0.657831
117.962	0.65852	134.983	0.658373	325.18	0.6582
118.023	0.658893	135.195	0.658729	325.3	0.658567
118.144	0.659076	135.436	0.659107	325.482	0.658929
118.204	0.659258	135.255	0.65948	325.36	0.659296
118.365	0.659627	135.225	0.659856	325.331	0.659482
118.587	0.659998	134.923	0.660229	325.36	0.659664
118.888	0.660378	135.014	0.660604	325.089	0.660038
118.989	0.660758	134.621	0.660978	325.24	0.660402
119.009	0.661129	134.772	0.661349	325.391	0.66078
119.07	0.661498	134.893	0.661718	326.115	0.661153
118.909	0.661867	134.832	0.661904	326.568	0.661531
118.928	0.66224	135.104	0.662091	327.383	0.661909
118.969	0.6626	134.712	0.66246	327.655	0.662278
118.848	0.66296	134.863	0.662816	327.595	0.662644
118.928	0.663324	135.074	0.66318	327.746	0.663007
118.727	0.663702	134.953	0.663542	327.866	0.663371
118.506	0.664071	134.863	0.663727	327.655	0.663733
118.466	0.664456	134.53	0.663918	327.686	0.664107
118.506	0.664829	134.682	0.664291	327.565	0.664476
118.486	0.665016	134.893	0.66468	327.292	0.664851
118.405	0.665207	134.863	0.665062	327.203	0.665218
118.708	0.665573	135.134	0.665433	327.414	0.665409
118.969	0.665938	135.648	0.665798	327.445	0.665604
118.928	0.666311	135.738	0.666162	327.715	0.665978
118.949	0.666678	135.587	0.666533	327.957	0.666353
118.928	0.666864	135.648	0.666902	327.806	0.666722
119.07	0.667044	135.618	0.667267	327.837	0.667091
119.03	0.667409	135.527	0.667627	327.505	0.667276
118.767	0.667776	135.768	0.667813	327.655	0.667458
118.687	0.668138	135.768	0.667998	327.655	0.667818
118.727	0.668511	135.889	0.668364	327.897	0.668187
118.627	0.668887	135.648	0.668744	328.108	0.668551
[truncated: 12,859 more rows]

[truncated: 10 more sheets: Supplementary Fig. 3, Supplementary Fig. 4, Supplementary Fig. 5, Supplementary Fig. 6, Supplementary Fig. 9, Supplementary Fig. 10, Supplementary Fig. 11, Supplementary Fig. 12, Supplementary Fig. 13, Supplementary Fig. 15]
